# Supplementary material for: Six new species and one new subspecies of noctuid moths from western United States of America and Mexico (Lepidoptera, Noctuidae)
Source: Zookeys. 2018 Oct 8;(788):201–39. doi: 10.3897/zookeys.788.26282 (PMC6189228; doi:10.3897/zookeys.788.26282)
Supplement: XML Treatment for Plagiomimicus yakama [file zookeys.788.26282-treatment2.xml]

<!DOCTYPE tp:taxon-treatment
  PUBLIC "-//TaxonX//DTD Taxonomic Treatment Publishing DTD v0 20100105//EN" "tax-treatment-NSO.dtd">
<tp:taxon-treatment xmlns:tp="http://www.plazi.org/taxpub"><tp:treatment-meta><kwd-group><label>Taxon classification</label><kwd><named-content xmlns:xlink="http://www.w3.org/1999/xlink" content-type="kingdom">Animalia</named-content></kwd><kwd><named-content xmlns:xlink="http://www.w3.org/1999/xlink" content-type="order">Lepidoptera</named-content></kwd><kwd><named-content xmlns:xlink="http://www.w3.org/1999/xlink" content-type="family">Noctuidae</named-content></kwd></kwd-group><mixed-citation publication-type="journal"><person-group><name><surname>Crabo</surname><given-names>Lars G.</given-names></name><name><surname>Hammond</surname><given-names>Paul C.</given-names></name><name><surname>Mustelin</surname><given-names>Tomas</given-names></name><name><surname>Wikle</surname><given-names>David L.</given-names></name></person-group><article-title>Six new species and one new subspecies of noctuid moths from western United States of America and Mexico (<tp:taxon-name><tp:taxon-name-part taxon-name-part-type="order">Lepidoptera</tp:taxon-name-part></tp:taxon-name>, <tp:taxon-name><tp:taxon-name-part taxon-name-part-type="family">Noctuidae</tp:taxon-name-part></tp:taxon-name>)</article-title><source>Zookeys</source><day>8</day><month>10</month><year>2018</year><volume>2018</volume><issue>788</issue><fpage>201</fpage><lpage>239</lpage><pub-id pub-id-type="doi">10.3897/zookeys.788.26282</pub-id></mixed-citation></tp:treatment-meta><tp:nomenclature><tp:taxon-name>
                  <tp:taxon-name-part taxon-name-part-type="genus" reg="Plagiomimicus">Plagiomimicus</tp:taxon-name-part>
                  <tp:taxon-name-part taxon-name-part-type="species" reg="yakama">yakama</tp:taxon-name-part>
                  <object-id xmlns:xlink="http://www.w3.org/1999/xlink" content-type="zoobank" xlink:type="simple">http://zoobank.org/D50EEB56-B99D-4FAB-8DB3-0960A8117802</object-id>
                </tp:taxon-name><tp:taxon-authority>Crabo &amp; Wikle</tp:taxon-authority><tp:taxon-status xmlns:xlink="http://www.w3.org/1999/xlink" xlink:type="simple">sp. n.</tp:taxon-status><xref ref-type="fig" rid="F3">Figs 11–13</xref><xref ref-type="fig" rid="F4">, 17</xref><xref ref-type="fig" rid="F4">, 18</xref><xref ref-type="fig" rid="F5">, 21</xref><xref ref-type="fig" rid="F6">, 24</xref><xref ref-type="fig" rid="F13">, 49</xref><!--PageBreak--></tp:nomenclature><tp:treatment-sec sec-type="type locality" id="SECID0EQ1AG"><title>Type locality.</title><p>USA, Washington, Yakima County, Satus Creek.</p></tp:treatment-sec><tp:treatment-sec sec-type="type material" id="SECID0EV1AG"><title>Type Material.</title><p><bold>Holotype, male.</bold> [USA], Washington, Yakima County, Satus Creek, 30 V [19]49, E. C. Johnston. <named-content xmlns:xlink="http://www.w3.org/1999/xlink" content-type="dwc:institutional_code" xlink:type="simple">CNC</named-content>. <bold>Paratypes</bold>. 10 males, 3 females. <bold>USA</bold>: <bold>Washington</bold>: Kittitas County: Schnebly Coulee, <named-content xmlns:xlink="http://www.w3.org/1999/xlink" content-type="dwc:verbatimCoordinates" xlink:type="simple"><named-content content-type="geo-json" specific-use="{&#34;type&#34;:&#34;Point&#34;,&#34;coordinates&#34;:[-120.090000,46.950000]}" id="NCID0EL2AG" xlink:type="simple">46.95°N, 120.09°W</named-content></named-content>, 500 m, 2 VI 1990, L G Crabo leg (4 males, 2 females); same locality &amp; collector, 3 VII 1990 (1 male); Schnebly Coulee, <named-content xmlns:xlink="http://www.w3.org/1999/xlink" content-type="dwc:verbatimCoordinates" xlink:type="simple"><named-content content-type="geo-json" specific-use="{&#34;type&#34;:&#34;Point&#34;,&#34;coordinates&#34;:[-120.095000,46.955000]}" id="NCID0ET2AG" xlink:type="simple">46.955°, -120.095°</named-content></named-content>, 500 m, 14 V 2010, L. G. Crabo leg.; Grant County: Wanapum Dam, 1.6 mi [2.6 km] N, <named-content xmlns:xlink="http://www.w3.org/1999/xlink" content-type="dwc:verbatimCoordinates" xlink:type="simple"><named-content content-type="geo-json" specific-use="{&#34;type&#34;:&#34;Point&#34;,&#34;coordinates&#34;:[-119.948000,46.900000]}" id="NCID0E22AG" xlink:type="simple">46.900°, -119.948°</named-content></named-content>, 250 m, 14 V 2010, L. G. Crabo leg (1 m); Yakima County: Satus Creek, 30 V [19]49, E. C. Johnston, (2 m); same locality, date, &amp; collector / Genitalia <named-content xmlns:xlink="http://www.w3.org/1999/xlink" content-type="dwc:institutional_code" xlink:type="simple">CNC</named-content> slide # 17068 (1 m); same locality, date, &amp; collector / Genitalia slide by P6 <named-content xmlns:xlink="http://www.w3.org/1999/xlink" content-type="dwc:institutional_code" xlink:type="simple">USNM</named-content> 45.585 (1 f); same locality, date, &amp; collector / Slide No. 10,789 (1 m). <named-content xmlns:xlink="http://www.w3.org/1999/xlink" content-type="dwc:institutional_code" xlink:type="simple">CNC</named-content>, <abbrev xmlns:xlink="http://www.w3.org/1999/xlink" xlink:title="Dave Wikle Collection, San Marino, California, USA" id="ABBRID0EP3AG" xlink:type="simple">DLW</abbrev>, <abbrev xmlns:xlink="http://www.w3.org/1999/xlink" xlink:title="Lars Crabo Collection, Bellingham, Washington, USA" id="ABBRID0ET3AG" xlink:type="simple">LGC</abbrev>.</p><p>The type series is restricted to Washington State.</p></tp:treatment-sec><tp:treatment-sec sec-type="Differential diagnosis" id="SECID0EY3AG"><title>Differential diagnosis.</title><p><italic><tp:taxon-name><tp:taxon-name-part taxon-name-part-type="genus" reg="Plagiomimicus">Plagiomimicus</tp:taxon-name-part><tp:taxon-name-part taxon-name-part-type="species" reg="yakama">yakama</tp:taxon-name-part></tp:taxon-name></italic> (Figs <xref ref-type="fig" rid="F3">11–13</xref>) is distinguished from the two other species in the <italic><tp:taxon-name><tp:taxon-name-part taxon-name-part-type="genus" reg="Plagiomimicus">P.</tp:taxon-name-part><tp:taxon-name-part taxon-name-part-type="species" reg="tepperi">tepperi</tp:taxon-name-part></tp:taxon-name></italic> species-group found in the United States in having an inconspicuous subapical spot, not darker than the adjacent medial area. Fresh <italic><tp:taxon-name><tp:taxon-name-part taxon-name-part-type="genus" reg="Plagiomimicus">P.</tp:taxon-name-part><tp:taxon-name-part taxon-name-part-type="species" reg="tepperi">tepperi</tp:taxon-name-part></tp:taxon-name></italic> (Figure <xref ref-type="fig" rid="F3">14</xref>) and <italic><tp:taxon-name><tp:taxon-name-part taxon-name-part-type="genus" reg="Plagiomimicus">P.</tp:taxon-name-part><tp:taxon-name-part taxon-name-part-type="species" reg="mimica">mimica</tp:taxon-name-part></tp:taxon-name></italic> (not shown) are greener than <italic><tp:taxon-name><tp:taxon-name-part taxon-name-part-type="genus" reg="Plagiomimicus">P.</tp:taxon-name-part><tp:taxon-name-part taxon-name-part-type="species" reg="yakama">yakama</tp:taxon-name-part></tp:taxon-name></italic>. <italic><tp:taxon-name><tp:taxon-name-part taxon-name-part-type="genus" reg="Plagiomimicus">Plagiomimicus</tp:taxon-name-part><tp:taxon-name-part taxon-name-part-type="species" reg="incomitatus">incomitatus</tp:taxon-name-part></tp:taxon-name></italic> sp. n. (Figs <xref ref-type="fig" rid="F3">15</xref>, <xref ref-type="fig" rid="F3">16</xref>), only found in Mexico, has a dark smudged reniform stigma unlike the pale or absent stigma of <italic><tp:taxon-name><tp:taxon-name-part taxon-name-part-type="genus" reg="Plagiomimicus">P.</tp:taxon-name-part><tp:taxon-name-part taxon-name-part-type="species" reg="yakama">yakama</tp:taxon-name-part></tp:taxon-name></italic>.</p><fig id="F3" position="float" orientation="portrait"><label>Figures 11–16.</label><caption><p><italic><tp:taxon-name><tp:taxon-name-part taxon-name-part-type="genus" reg="Plagiomimicus">Plagiomimicus</tp:taxon-name-part></tp:taxon-name></italic> adults. <bold>11</bold><italic><tp:taxon-name><tp:taxon-name-part taxon-name-part-type="genus" reg="Plagiomimicus">P.</tp:taxon-name-part><tp:taxon-name-part taxon-name-part-type="species" reg="yakama">yakama</tp:taxon-name-part><tp:taxon-name-part taxon-name-part-type="subspecies" reg="yakama">yakama</tp:taxon-name-part></tp:taxon-name></italic>, holotype male, USA, Washington, Yakima County, Satus Creek <bold>12</bold><italic><tp:taxon-name><tp:taxon-name-part taxon-name-part-type="genus" reg="Plagiomimicus">P.</tp:taxon-name-part><tp:taxon-name-part taxon-name-part-type="species" reg="yakama">yakama</tp:taxon-name-part><tp:taxon-name-part taxon-name-part-type="subspecies" reg="mojave">mojave</tp:taxon-name-part></tp:taxon-name></italic>, holotype male, USA, Arizona, Mohave County, Hualapai Mountains, Wikieup 9.7 km W <bold>13</bold><italic><tp:taxon-name><tp:taxon-name-part taxon-name-part-type="genus" reg="Plagiomimicus">P.</tp:taxon-name-part><tp:taxon-name-part taxon-name-part-type="species" reg="yakama">yakama</tp:taxon-name-part><tp:taxon-name-part taxon-name-part-type="subspecies" reg="mojave">mojave</tp:taxon-name-part></tp:taxon-name></italic>, male, USA, Nevada, Clark County, Charleston Mountains, Kyle Canyon <bold>14</bold><italic><tp:taxon-name><tp:taxon-name-part taxon-name-part-type="genus" reg="Plagiomimicus">P.</tp:taxon-name-part><tp:taxon-name-part taxon-name-part-type="species" reg="tepperi">tepperi</tp:taxon-name-part></tp:taxon-name></italic>, male, USA Arizona, Maricopa County, Cave Creek <bold>15</bold><italic><tp:taxon-name><tp:taxon-name-part taxon-name-part-type="genus" reg="Plagiomimicus">P.</tp:taxon-name-part><tp:taxon-name-part taxon-name-part-type="species" reg="incomitatus">incomitatus</tp:taxon-name-part></tp:taxon-name></italic>, holotype male, Mexico, Baja California Sur, Punta Colorada 11.3 km S <bold>16</bold><italic><tp:taxon-name><tp:taxon-name-part taxon-name-part-type="genus" reg="Plagiomimicus">P.</tp:taxon-name-part><tp:taxon-name-part taxon-name-part-type="species" reg="incomitatus">incomitatus</tp:taxon-name-part></tp:taxon-name></italic>, female, same locality as last specimen.</p></caption><graphic xmlns:xlink="http://www.w3.org/1999/xlink" xlink:href="zookeys-788-201-g003.jpg" position="float" orientation="portrait" xlink:type="simple" id="oo_233657.jpg"/></fig><p>The ampullae of the male valve of <italic><tp:taxon-name><tp:taxon-name-part taxon-name-part-type="genus" reg="Plagiomimicus">P.</tp:taxon-name-part><tp:taxon-name-part taxon-name-part-type="species" reg="yakama">yakama</tp:taxon-name-part></tp:taxon-name></italic> (Figs <xref ref-type="fig" rid="F4">17a</xref>, <xref ref-type="fig" rid="F4">18a</xref>) are nearly symmetrical, short and needlelike, arising perpendicular to the valve or at a slight angle. Those of <italic><tp:taxon-name><tp:taxon-name-part taxon-name-part-type="genus" reg="Plagiomimicus">P.</tp:taxon-name-part><tp:taxon-name-part taxon-name-part-type="species" reg="tepperi">tepperi</tp:taxon-name-part></tp:taxon-name></italic> (Figure <xref ref-type="fig" rid="F4">19a</xref>) and <italic><tp:taxon-name><tp:taxon-name-part taxon-name-part-type="genus" reg="Plagiomimicus">P.</tp:taxon-name-part><tp:taxon-name-part taxon-name-part-type="species" reg="mimica">mimica</tp:taxon-name-part></tp:taxon-name></italic> (not shown) are longer, curved, and directed distad. Those of <italic><tp:taxon-name><tp:taxon-name-part taxon-name-part-type="genus" reg="Plagiomimicus">P.</tp:taxon-name-part><tp:taxon-name-part taxon-name-part-type="species" reg="mimica">mimica</tp:taxon-name-part></tp:taxon-name></italic> are also asymmetrical. The female of <italic><tp:taxon-name><tp:taxon-name-part taxon-name-part-type="genus" reg="Plagiomimicus">P.</tp:taxon-name-part><tp:taxon-name-part taxon-name-part-type="species" reg="yakama">yakama</tp:taxon-name-part></tp:taxon-name></italic> (Figure <xref ref-type="fig" rid="F5">21</xref>) has a longer and more strongly curved corpus bursae than <italic><tp:taxon-name><tp:taxon-name-part taxon-name-part-type="genus" reg="Plagiomimicus">P.</tp:taxon-name-part><tp:taxon-name-part taxon-name-part-type="species" reg="tepperi">tepperi</tp:taxon-name-part></tp:taxon-name></italic> (Figure <xref ref-type="fig" rid="F5">22</xref>).</p><p>The barcodes of <italic><tp:taxon-name><tp:taxon-name-part taxon-name-part-type="genus" reg="Plagiomimicus">P.</tp:taxon-name-part><tp:taxon-name-part taxon-name-part-type="species" reg="yakama">yakama</tp:taxon-name-part></tp:taxon-name></italic> (<ext-link xmlns:xlink="http://www.w3.org/1999/xlink" xlink:type="simple" ext-link-type="uri" xlink:href="http://boldsystems.org/index.php/Public_BarcodeCluster?clusteruri=BOLD:ACR9301">BOLD:ACR9301</ext-link>) and <italic><tp:taxon-name><tp:taxon-name-part taxon-name-part-type="genus" reg="Plagiomimicus">P.</tp:taxon-name-part><tp:taxon-name-part taxon-name-part-type="species" reg="tepperi">tepperi</tp:taxon-name-part></tp:taxon-name></italic> (<ext-link xmlns:xlink="http://www.w3.org/1999/xlink" xlink:type="simple" ext-link-type="uri" xlink:href="http://boldsystems.org/index.php/Public_BarcodeCluster?clusteruri=BOLD:AAF2198">BOLD:AAF2198</ext-link>) differ by at least 1.63 %.</p></tp:treatment-sec><tp:treatment-sec sec-type="description" id="SECID0EDHBG"><title>Description.</title><p>Nominate subspecies. <bold>Adults.</bold> Males and females similar in size and habitus. <italic>Head.</italic> Antenna filiform, ventral surface ciliate, dense (male), sparse (female); dorsal scales gray olive. Scape off-white. Eye round, bare. Frontal process sideways D-shaped, straight side ventrad, lateral and dorsal rims raised slightly, central process slightly caudal to “D” center, cone shaped, protruding slightly beyond edges; a transverse ridge caudal to process; frons and dorsal head scales short, tan off-white, palest near vertex. Labial palpus reaching dorsal eye, second segment long, third segment very short, scales short, light olive gray, darker than head. Haustellum normal. <italic>Thorax.</italic> Dorsum, including patagium and tegula, scales short, olive off-white; appearing uniform pale brownish olive gray similar to head and forewing base. Venter lighter. <italic>Legs</italic>: Pale olive gray; distal foretibia claw short, thornlike, tarsal segments equal length. <italic>Wings</italic>: Forewing: Length 11.5–12.5 mm; elongate with slightly pointed apex, lateral margin straight to CuA1, thence convex to posterior margin; scales mixed olive off-white, tan, and gray olive; base to antemedial line and basal postmedial area silver gray, distal postmedial area, terminal <!--PageBreak-->area, and subapical spot slightly darker gray, medial area dark olive gray; cubital vein basal to postmedial line slightly lighter; basal and medial lines absent; antemedial and postmedial lines white, wide, slightly indistinct; antemedial line oblique from mid-costa to inner third posterior margin, slightly convex; postmedial line from outer third costa to R5 angled strongly distad, bent basad acutely on R5 to cubital vein at end of cell, thence parallel to antemedial line to outer ⅓ of posterior margin; subterminal line pale gray, white adjacent to subapical spot, slightly sinuous; terminal line thin, slightly darker than terminal area or absent; subapical spot slightly lighter than medial area, elongate, cau<!--PageBreak-->dal margin smoothly convex; fringe olive off-white, base slightly darker; claviform and orbicular stigmata absent; reniform stigma absent or few pale anterior and darker posterior scales. Hindwing: Dorsum uniform medium gray, postmedial area slightly lighter in some specimens; terminal line thin, slightly darker; fringe whitish, base pale olive gray. <italic>Abdomen.</italic> Male lacking basal modifications; scales pale fuscous. <italic>Male genitalia</italic>: Uncus short, thick, curved slightly, point short, covered by sparse short fine setae. Juxta shield shape, height = width. Valve length 2.4–2.7 × width, simple, outer margin convex, apex blunt, medial surface with sparse fine setae; cucullus unmodified, corona absent; sacculus ⅔ × valve length, 0.4 × width, basal process short, spike like, perpendicular to valve, mesial dorsum variable, smooth or with short broad triangular process; clasper base weak, origin near ventral margin; ampulla short, 0.14–0.18 × valve width, right slightly longer, thin, acute, nearly perpendicular to valve; digitus absent. Phallus cylindrical, straight, length 4 × width; vesica as long and slightly wider than phallus, straight beyond basal 120° bend, mesial and distal surface with large patch of similar-sized basally directed spike-like cornuti. <italic>Female genitalia</italic>: Papilla analis 2 × segment A8 length, width 0.33 × length, sclerotized, distal ⅓ tapered evenly to acute apex, setae short, sparse, membrane to segment A8 leathery; posterior apophysis 3.3 × segment A8 length; anterior apophysis 0.8 × posterior apophysis; ostium bursae sclerotized, cup shaped, slightly wider than ductus bursae; ductus bursae 0.8 × segment A8 length, sclerotized lightly; corpus bursae elongate, length 3.5 × width, posterior ⅓ sclerotized; anterior ⅔ membranous, lacking signa, constricted mesially to width of ductus bursae, anterior end bulbous, curved slightly rightward; appendix bursae short, truncate, moderately sclerotized, joined broadly to corpus bursae at junction with ductus bursae; ductus seminalis at ventral apex.</p><fig id="F4" position="float" orientation="portrait"><label>Figures 17–20.</label><caption><p><italic><tp:taxon-name><tp:taxon-name-part taxon-name-part-type="genus" reg="Plagiomimicus">Plagiomimicus</tp:taxon-name-part></tp:taxon-name></italic> male genitalia. <bold>17</bold><italic><tp:taxon-name><tp:taxon-name-part taxon-name-part-type="genus" reg="Plagiomimicus">P.</tp:taxon-name-part><tp:taxon-name-part taxon-name-part-type="species" reg="yakama">y.</tp:taxon-name-part><tp:taxon-name-part taxon-name-part-type="subspecies" reg="yakama">yakama</tp:taxon-name-part></tp:taxon-name></italic><bold>a</bold> valves <bold>b</bold> phallus with everted vesica <bold>18</bold><italic><tp:taxon-name><tp:taxon-name-part taxon-name-part-type="genus" reg="Plagiomimicus">P.</tp:taxon-name-part><tp:taxon-name-part taxon-name-part-type="species" reg="yakama">yakama</tp:taxon-name-part><tp:taxon-name-part taxon-name-part-type="subspecies" reg="mojave">mojave</tp:taxon-name-part></tp:taxon-name></italic><bold>a</bold> valves <bold>b</bold> phallus with everted vesica <bold>19</bold><italic><tp:taxon-name><tp:taxon-name-part taxon-name-part-type="genus" reg="Plagiomimicus">P.</tp:taxon-name-part><tp:taxon-name-part taxon-name-part-type="species" reg="tepperi">tepperi</tp:taxon-name-part></tp:taxon-name></italic><bold>a</bold> valves <bold>b</bold> phallus with everted vesica <bold>20</bold><italic><tp:taxon-name><tp:taxon-name-part taxon-name-part-type="genus" reg="Plagiomimicus">P.</tp:taxon-name-part><tp:taxon-name-part taxon-name-part-type="species" reg="incomitatus">incomitatus</tp:taxon-name-part></tp:taxon-name></italic><bold>a</bold> valves <bold>b</bold> phallus with everted vesica.</p></caption><graphic xmlns:xlink="http://www.w3.org/1999/xlink" xlink:href="zookeys-788-201-g004.jpg" position="float" orientation="portrait" xlink:type="simple" id="oo_233658.jpg"/></fig></tp:treatment-sec><tp:treatment-sec sec-type="Geographic variation" id="SECID0E4KBG"><title>Geographic variation.</title><p>Populations of <italic><tp:taxon-name><tp:taxon-name-part taxon-name-part-type="genus" reg="Plagiomimicus">P.</tp:taxon-name-part><tp:taxon-name-part taxon-name-part-type="species" reg="yakama">yakama</tp:taxon-name-part></tp:taxon-name></italic> are arranged in northern and southern subspecies, described below.</p><p>Barcodes samples of <italic><tp:taxon-name><tp:taxon-name-part taxon-name-part-type="genus" reg="Plagiomimicus">P.</tp:taxon-name-part><tp:taxon-name-part taxon-name-part-type="species" reg="yakama">yakama</tp:taxon-name-part></tp:taxon-name></italic> exist for Washington (<italic>n</italic> = 2), Utah (<italic>n</italic> = 3), Nevada (<italic>n</italic> = 1), Arizona (<italic>n</italic> = 6), and California (<italic>n</italic> = 3). Washington samples differ from the others by 0.3 %.</p></tp:treatment-sec><tp:treatment-sec sec-type="etymology" id="SECID0EFMBG"><title>Etymology.</title><p>The name refers to the Yakama people, the original human inhabitants of the type locality of this moth. It is a noun in apposition. The spelling of the Yakama Nation differs from the more familiar spellings of the city of Yakima and Yakima County, Washington.</p></tp:treatment-sec><tp:treatment-sec sec-type="distribution" id="SECID0EKMBG"><title>Distribution and ecology.</title><p><italic><tp:taxon-name><tp:taxon-name-part taxon-name-part-type="genus" reg="Plagiomimicus">Plagiomimicus</tp:taxon-name-part><tp:taxon-name-part taxon-name-part-type="species" reg="yakama">yakama</tp:taxon-name-part></tp:taxon-name></italic> is found in two separate parts of the American West (Figure <xref ref-type="fig" rid="F13">49</xref>). The nominate subspecies occurs on the Columbia Plateau. Subspecies <italic><tp:taxon-name><tp:taxon-name-part taxon-name-part-type="genus" reg="Plagiomimicus">Plagiomimicus</tp:taxon-name-part><tp:taxon-name-part taxon-name-part-type="species" reg="yakama">yakama</tp:taxon-name-part><tp:taxon-name-part taxon-name-part-type="subspecies" reg="mojave">mojave</tp:taxon-name-part></tp:taxon-name></italic> is found 1000 km farther south in the southern Great Basin and Mojave Desert.</p><p>This moth flies in dry desert habitats with exposed soil and rocks, favoring those with varied topography such as rim rock, coulees, and arroyos. Where known, the larva of <italic><tp:taxon-name><tp:taxon-name-part taxon-name-part-type="genus" reg="Plagiomimicus">P.</tp:taxon-name-part><tp:taxon-name-part taxon-name-part-type="species" reg="yakama">yakama</tp:taxon-name-part></tp:taxon-name></italic> feeds on <italic><tp:taxon-name><tp:taxon-name-part taxon-name-part-type="genus" reg="Brickellia">Brickellia</tp:taxon-name-part></tp:taxon-name></italic> species. The larva of subspecies <italic><tp:taxon-name><tp:taxon-name-part taxon-name-part-type="genus" reg="Plagiomimicus">P.</tp:taxon-name-part><tp:taxon-name-part taxon-name-part-type="species" reg="yakama">y.</tp:taxon-name-part><tp:taxon-name-part taxon-name-part-type="subspecies" reg="mojave">mojave</tp:taxon-name-part></tp:taxon-name></italic> is described below.</p><p>Adults fly during spring, from April to June, in all parts of the range. Southern populations have at least a partial fall brood.</p><fig id="F5" position="float" orientation="portrait"><label>Figures 21–23.</label><caption><p><italic><tp:taxon-name><tp:taxon-name-part taxon-name-part-type="genus" reg="Plagiomimicus">Plagiomimicus</tp:taxon-name-part></tp:taxon-name></italic> female genitalia <bold>21</bold><italic><tp:taxon-name><tp:taxon-name-part taxon-name-part-type="genus" reg="Plagiomimicus">P.</tp:taxon-name-part><tp:taxon-name-part taxon-name-part-type="species" reg="yakama">y.</tp:taxon-name-part><tp:taxon-name-part taxon-name-part-type="subspecies" reg="yakama">yakama</tp:taxon-name-part></tp:taxon-name></italic>, female <bold>22</bold><italic><tp:taxon-name><tp:taxon-name-part taxon-name-part-type="genus" reg="Plagiomimicus">P.</tp:taxon-name-part><tp:taxon-name-part taxon-name-part-type="species" reg="tepperi">tepperi</tp:taxon-name-part></tp:taxon-name></italic>, female <bold>23</bold><italic><tp:taxon-name><tp:taxon-name-part taxon-name-part-type="genus" reg="Plagiomimicus">P.</tp:taxon-name-part><tp:taxon-name-part taxon-name-part-type="species" reg="incomitatus">incomitatus</tp:taxon-name-part></tp:taxon-name></italic>, female.</p></caption><graphic xmlns:xlink="http://www.w3.org/1999/xlink" xlink:href="zookeys-788-201-g005.jpg" position="float" orientation="portrait" xlink:type="simple" id="oo_233659.jpg"/></fig><!--PageBreak--></tp:treatment-sec><tp:treatment-sec sec-type="discussion" id="SECID0ESQBG"><title>Discussion.</title><p>Syntypes of <italic><tp:taxon-name><tp:taxon-name-part taxon-name-part-type="genus" reg="Schinia">Schinia</tp:taxon-name-part><tp:taxon-name-part taxon-name-part-type="species" reg="tepperi">tepperi</tp:taxon-name-part></tp:taxon-name></italic> Morrison, 1875 at <named-content xmlns:xlink="http://www.w3.org/1999/xlink" content-type="dwc:institutional_code" xlink:type="simple">MSU</named-content> and the holotype of its synonym <italic><tp:taxon-name><tp:taxon-name-part taxon-name-part-type="genus" reg="Plagiomimicus">Plagiomimicus</tp:taxon-name-part><tp:taxon-name-part taxon-name-part-type="species" reg="richii">richii</tp:taxon-name-part></tp:taxon-name></italic> Grote, 1886 at <named-content xmlns:xlink="http://www.w3.org/1999/xlink" content-type="dwc:institutional_code" xlink:type="simple">NHML</named-content>, both described from “Texas”, match examined material of <italic><tp:taxon-name><tp:taxon-name-part taxon-name-part-type="genus" reg="Plagiomimicus">Plagiomimicus</tp:taxon-name-part><tp:taxon-name-part taxon-name-part-type="species" reg="tepperi">tepperi</tp:taxon-name-part></tp:taxon-name></italic> from Texas, New Mexico, and southeastern and central Arizona. When restricted to these populations <italic><tp:taxon-name><tp:taxon-name-part taxon-name-part-type="genus" reg="Plagiomimicus">P.</tp:taxon-name-part><tp:taxon-name-part taxon-name-part-type="species" reg="tepperi">tepperi</tp:taxon-name-part></tp:taxon-name></italic> is uniform in habitus and structure. Barcodes of <italic><tp:taxon-name><tp:taxon-name-part taxon-name-part-type="genus" reg="Plagiomimicus">P.</tp:taxon-name-part><tp:taxon-name-part taxon-name-part-type="species" reg="tepperi">tepperi</tp:taxon-name-part></tp:taxon-name></italic> from southeast Arizona (<italic>n</italic> = 6) and New Mexico (<italic>n</italic> = 1) differ by 0.3 %. Barcodes of topotypical Texas populations have not been sampled. The range of <italic><tp:taxon-name><tp:taxon-name-part taxon-name-part-type="genus" reg="Plagiomimicus">P.</tp:taxon-name-part><tp:taxon-name-part taxon-name-part-type="species" reg="tepperi">tepperi</tp:taxon-name-part></tp:taxon-name></italic> extends northwards to Colorado.</p><p>In naming <italic><tp:taxon-name><tp:taxon-name-part taxon-name-part-type="genus" reg="Plagiomimicus">P.</tp:taxon-name-part><tp:taxon-name-part taxon-name-part-type="species" reg="yakama">yakama</tp:taxon-name-part></tp:taxon-name></italic> and restricting <italic><tp:taxon-name><tp:taxon-name-part taxon-name-part-type="genus" reg="Plagiomimicus">P.</tp:taxon-name-part><tp:taxon-name-part taxon-name-part-type="species" reg="tepperi">tepperi</tp:taxon-name-part></tp:taxon-name></italic> in the above sense, the species in the <italic><tp:taxon-name><tp:taxon-name-part taxon-name-part-type="genus" reg="Plagiomimicus">P.</tp:taxon-name-part><tp:taxon-name-part taxon-name-part-type="species" reg="tepperi">tepperi</tp:taxon-name-part></tp:taxon-name></italic> species-group become more uniform well defined entities. However, ongoing rearing and molecular work by <abbrev xmlns:xlink="http://www.w3.org/1999/xlink" xlink:title="Dave Wikle Collection, San Marino, California, USA" id="ABBRID0ELUBG" xlink:type="simple">DLW</abbrev> and David Wagner suggest that there could be additional unrecognized cryptic species.</p><!--PageBreak--></tp:treatment-sec><tp:treatment-sec><!--Section generated to contain objects referenced in tp:taxon-treatment.--><fig id="F6" position="float" orientation="portrait"><label>Figure 24.</label><caption><p><italic><tp:taxon-name><tp:taxon-name-part taxon-name-part-type="genus" reg="Plagiomimicus">Plagiomimicus</tp:taxon-name-part><tp:taxon-name-part taxon-name-part-type="species" reg="yakama">yakama</tp:taxon-name-part><tp:taxon-name-part taxon-name-part-type="subspecies" reg="mojave">mojave</tp:taxon-name-part></tp:taxon-name></italic>, late instars feeding on flowerheads of <italic><tp:taxon-name><tp:taxon-name-part taxon-name-part-type="genus" reg="Brickellia">Brickellia</tp:taxon-name-part><tp:taxon-name-part taxon-name-part-type="species" reg="atractyloides">atractyloides</tp:taxon-name-part></tp:taxon-name></italic> (USA, Arizona, Mohave County, Hualapai Mountains) <bold>a</bold> penultimate instar <bold>b</bold> last instar.</p></caption><graphic xmlns:xlink="http://www.w3.org/1999/xlink" xlink:href="zookeys-788-201-g006.jpg" position="float" orientation="portrait" xlink:type="simple" id="oo_233660.jpg"/></fig><fig id="F13" position="float" orientation="portrait"><label>Figures 48–49.</label><caption><p><bold>48</bold> Map of western North America showing distribution of examined material. <italic><tp:taxon-name><tp:taxon-name-part taxon-name-part-type="genus" reg="Dolocucullia">Dolocucullia</tp:taxon-name-part><tp:taxon-name-part taxon-name-part-type="species" reg="poolei">poolei</tp:taxon-name-part></tp:taxon-name></italic> (black), <italic><tp:taxon-name><tp:taxon-name-part taxon-name-part-type="genus" reg="Sympistis">Sympistis</tp:taxon-name-part><tp:taxon-name-part taxon-name-part-type="species" reg="ferrirena">ferrirena</tp:taxon-name-part></tp:taxon-name></italic> (red), <italic><tp:taxon-name><tp:taxon-name-part taxon-name-part-type="genus" reg="Aseptis">Aseptis</tp:taxon-name-part><tp:taxon-name-part taxon-name-part-type="species" reg="harpi">harpi</tp:taxon-name-part></tp:taxon-name></italic> (green) <bold>49</bold> Map of western North America showing distribution of examined material. <italic><tp:taxon-name><tp:taxon-name-part taxon-name-part-type="genus" reg="Plagiomimicus">Plagiomimicus</tp:taxon-name-part><tp:taxon-name-part taxon-name-part-type="species" reg="yakama">y.</tp:taxon-name-part><tp:taxon-name-part taxon-name-part-type="subspecies" reg="yakama">yakama</tp:taxon-name-part></tp:taxon-name></italic> (black dot), <italic><tp:taxon-name><tp:taxon-name-part taxon-name-part-type="genus" reg="Plagiomimicus">Plagiomimicus</tp:taxon-name-part><tp:taxon-name-part taxon-name-part-type="species" reg="yakama">yakama</tp:taxon-name-part><tp:taxon-name-part taxon-name-part-type="subspecies" reg="mojave">mojave</tp:taxon-name-part></tp:taxon-name></italic> (black circle), <italic><tp:taxon-name><tp:taxon-name-part taxon-name-part-type="genus" reg="Plagiomimicus">Plagiomimicus</tp:taxon-name-part><tp:taxon-name-part taxon-name-part-type="species" reg="incomitatus">incomitatus</tp:taxon-name-part></tp:taxon-name></italic> (green), <italic><tp:taxon-name><tp:taxon-name-part taxon-name-part-type="genus" reg="Hypotrix">Hypotrix</tp:taxon-name-part><tp:taxon-name-part taxon-name-part-type="species" reg="lactomellis">lactomellis</tp:taxon-name-part></tp:taxon-name></italic> (red).</p></caption><graphic xmlns:xlink="http://www.w3.org/1999/xlink" xlink:href="zookeys-788-201-g013.jpg" position="float" orientation="portrait" xlink:type="simple" id="oo_233667.jpg"/></fig></tp:treatment-sec></tp:taxon-treatment>
