# Supplementary material for: Six new species and one new subspecies of noctuid moths from western United States of America and Mexico (Lepidoptera, Noctuidae)
Source: Zookeys. 2018 Oct 8;(788):201–39. doi: 10.3897/zookeys.788.26282 (PMC6189228; doi:10.3897/zookeys.788.26282)
Supplement: XML Treatment for Plagiomimicus yakama yakama [file zookeys.788.26282-treatment3.xml]

<!DOCTYPE tp:taxon-treatment
  PUBLIC "-//TaxonX//DTD Taxonomic Treatment Publishing DTD v0 20100105//EN" "tax-treatment-NSO.dtd">
<tp:taxon-treatment xmlns:tp="http://www.plazi.org/taxpub"><tp:treatment-meta><kwd-group><label>Taxon classification</label><kwd><named-content xmlns:xlink="http://www.w3.org/1999/xlink" content-type="kingdom">Animalia</named-content></kwd><kwd><named-content xmlns:xlink="http://www.w3.org/1999/xlink" content-type="order">Lepidoptera</named-content></kwd><kwd><named-content xmlns:xlink="http://www.w3.org/1999/xlink" content-type="family">Noctuidae</named-content></kwd></kwd-group><mixed-citation publication-type="journal"><person-group><name><surname>Crabo</surname><given-names>Lars G.</given-names></name><name><surname>Hammond</surname><given-names>Paul C.</given-names></name><name><surname>Mustelin</surname><given-names>Tomas</given-names></name><name><surname>Wikle</surname><given-names>David L.</given-names></name></person-group><article-title>Six new species and one new subspecies of noctuid moths from western United States of America and Mexico (<tp:taxon-name><tp:taxon-name-part taxon-name-part-type="order">Lepidoptera</tp:taxon-name-part></tp:taxon-name>, <tp:taxon-name><tp:taxon-name-part taxon-name-part-type="family">Noctuidae</tp:taxon-name-part></tp:taxon-name>)</article-title><source>Zookeys</source><day>8</day><month>10</month><year>2018</year><volume>2018</volume><issue>788</issue><fpage>201</fpage><lpage>239</lpage><pub-id pub-id-type="doi">10.3897/zookeys.788.26282</pub-id></mixed-citation></tp:treatment-meta><tp:nomenclature><tp:taxon-name>
                  <tp:taxon-name-part taxon-name-part-type="genus" reg="Plagiomimicus">Plagiomimicus</tp:taxon-name-part>
                  <tp:taxon-name-part taxon-name-part-type="species" reg="yakama">yakama</tp:taxon-name-part>
                  <tp:taxon-name-part taxon-name-part-type="subspecies" reg="yakama">yakama</tp:taxon-name-part>
                  <object-id xmlns:xlink="http://www.w3.org/1999/xlink" content-type="zoobank" xlink:type="simple">http://zoobank.org/9C9015EB-8E77-410A-A07E-1A92FBBE4DCD</object-id>
                </tp:taxon-name><tp:taxon-authority>Crabo &amp; Wikle</tp:taxon-authority><tp:taxon-status xmlns:xlink="http://www.w3.org/1999/xlink" xlink:type="simple">ssp. n.</tp:taxon-status><xref ref-type="fig" rid="F3">Figs 11</xref><xref ref-type="fig" rid="F4">, 17</xref><xref ref-type="fig" rid="F5">, 21</xref><xref ref-type="fig" rid="F13">, 49</xref></tp:nomenclature><tp:treatment-sec sec-type="Differential diagnosis" id="SECID0ENWBG"><title>Differential diagnosis.</title><p>Subspecies <italic><tp:taxon-name><tp:taxon-name-part taxon-name-part-type="genus" reg="Plagiomimicus">P.</tp:taxon-name-part><tp:taxon-name-part taxon-name-part-type="species" reg="yakama">y.</tp:taxon-name-part><tp:taxon-name-part taxon-name-part-type="subspecies" reg="yakama">yakama</tp:taxon-name-part></tp:taxon-name></italic> (Figure <xref ref-type="fig" rid="F3">11</xref>) is darker and greener than <italic><tp:taxon-name><tp:taxon-name-part taxon-name-part-type="genus" reg="Plagiomimicus">P.</tp:taxon-name-part><tp:taxon-name-part taxon-name-part-type="species" reg="yakama">y.</tp:taxon-name-part><tp:taxon-name-part taxon-name-part-type="subspecies" reg="mojave">mojave</tp:taxon-name-part></tp:taxon-name></italic> (Figs <xref ref-type="fig" rid="F3">12</xref>, <xref ref-type="fig" rid="F3">13</xref>), and the pale areas of the forewing are grayer. The postmedial line of the nominate subspecies is angled slightly basad on the cubital vein, straight or slightly convex in <italic><tp:taxon-name><tp:taxon-name-part taxon-name-part-type="genus" reg="Plagiomimicus">P.</tp:taxon-name-part><tp:taxon-name-part taxon-name-part-type="species" reg="yakama">y.</tp:taxon-name-part><tp:taxon-name-part taxon-name-part-type="subspecies" reg="mojave">mojave</tp:taxon-name-part></tp:taxon-name></italic>. Other differences are described under <italic><tp:taxon-name><tp:taxon-name-part taxon-name-part-type="genus" reg="Plagiomimicus">P.</tp:taxon-name-part><tp:taxon-name-part taxon-name-part-type="species" reg="yakama">y.</tp:taxon-name-part><tp:taxon-name-part taxon-name-part-type="subspecies" reg="mojave">mojave</tp:taxon-name-part></tp:taxon-name></italic>. No significant differences exist in the male or female genitalia. Barcodes of the two subspecies differ by 0.3 percent, similar to intraspecies variation in <italic><tp:taxon-name><tp:taxon-name-part taxon-name-part-type="genus" reg="Plagiomimicus">P.</tp:taxon-name-part><tp:taxon-name-part taxon-name-part-type="species" reg="tepperi">tepperi</tp:taxon-name-part></tp:taxon-name></italic> and less than interspecies differences in the species-group (1.5 to 2.6 %).</p></tp:treatment-sec><tp:treatment-sec sec-type="distribution" id="SECID0EGZBG"><title>Distribution and ecology.</title><p>The nominate subspecies occurs in the Columbia Plateau ecoregion (Figure <xref ref-type="fig" rid="F13">49</xref>) and is the most northerly of all <italic><tp:taxon-name><tp:taxon-name-part taxon-name-part-type="genus" reg="Plagiomimicus">P.</tp:taxon-name-part><tp:taxon-name-part taxon-name-part-type="species" reg="tepperi">tepperi</tp:taxon-name-part></tp:taxon-name></italic> species-group taxa. All Pacific Northwest records are from close to the 120<sup>th</sup> parallel, from Vantage, Washington to southern Wheeler County, Oregon.</p><p><italic><tp:taxon-name><tp:taxon-name-part taxon-name-part-type="genus" reg="Plagiomimicus">Plagiomimicus</tp:taxon-name-part><tp:taxon-name-part taxon-name-part-type="species" reg="yakama">y.</tp:taxon-name-part><tp:taxon-name-part taxon-name-part-type="subspecies" reg="yakama">yakama</tp:taxon-name-part></tp:taxon-name></italic> is single brooded and flies during late spring and early summer. Its early stages are unknown, but the most likely food plant in Washington is <italic><tp:taxon-name><tp:taxon-name-part taxon-name-part-type="genus" reg="Brickellia">Brickellia</tp:taxon-name-part><tp:taxon-name-part taxon-name-part-type="species" reg="oblongifolia">oblongifolia</tp:taxon-name-part></tp:taxon-name></italic> Nutt. based on the presence of this plant near populations of the moth in Grant and Kittitas counties (<ext-link xmlns:xlink="http://www.w3.org/1999/xlink" xlink:type="simple" ext-link-type="uri" xlink:href="http://pnwherbaria.org">pnwherbaria.org</ext-link> [accessed 23 January, 2018]).</p></tp:treatment-sec><tp:treatment-sec><!--Section generated to contain objects referenced in tp:taxon-treatment.--><fig id="F3" position="float" orientation="portrait"><label>Figures 11–16.</label><caption><p><italic><tp:taxon-name><tp:taxon-name-part taxon-name-part-type="genus" reg="Plagiomimicus">Plagiomimicus</tp:taxon-name-part></tp:taxon-name></italic> adults. <bold>11</bold><italic><tp:taxon-name><tp:taxon-name-part taxon-name-part-type="genus" reg="Plagiomimicus">P.</tp:taxon-name-part><tp:taxon-name-part taxon-name-part-type="species" reg="yakama">yakama</tp:taxon-name-part><tp:taxon-name-part taxon-name-part-type="subspecies" reg="yakama">yakama</tp:taxon-name-part></tp:taxon-name></italic>, holotype male, USA, Washington, Yakima County, Satus Creek <bold>12</bold><italic><tp:taxon-name><tp:taxon-name-part taxon-name-part-type="genus" reg="Plagiomimicus">P.</tp:taxon-name-part><tp:taxon-name-part taxon-name-part-type="species" reg="yakama">yakama</tp:taxon-name-part><tp:taxon-name-part taxon-name-part-type="subspecies" reg="mojave">mojave</tp:taxon-name-part></tp:taxon-name></italic>, holotype male, USA, Arizona, Mohave County, Hualapai Mountains, Wikieup 9.7 km W <bold>13</bold><italic><tp:taxon-name><tp:taxon-name-part taxon-name-part-type="genus" reg="Plagiomimicus">P.</tp:taxon-name-part><tp:taxon-name-part taxon-name-part-type="species" reg="yakama">yakama</tp:taxon-name-part><tp:taxon-name-part taxon-name-part-type="subspecies" reg="mojave">mojave</tp:taxon-name-part></tp:taxon-name></italic>, male, USA, Nevada, Clark County, Charleston Mountains, Kyle Canyon <bold>14</bold><italic><tp:taxon-name><tp:taxon-name-part taxon-name-part-type="genus" reg="Plagiomimicus">P.</tp:taxon-name-part><tp:taxon-name-part taxon-name-part-type="species" reg="tepperi">tepperi</tp:taxon-name-part></tp:taxon-name></italic>, male, USA Arizona, Maricopa County, Cave Creek <bold>15</bold><italic><tp:taxon-name><tp:taxon-name-part taxon-name-part-type="genus" reg="Plagiomimicus">P.</tp:taxon-name-part><tp:taxon-name-part taxon-name-part-type="species" reg="incomitatus">incomitatus</tp:taxon-name-part></tp:taxon-name></italic>, holotype male, Mexico, Baja California Sur, Punta Colorada 11.3 km S <bold>16</bold><italic><tp:taxon-name><tp:taxon-name-part taxon-name-part-type="genus" reg="Plagiomimicus">P.</tp:taxon-name-part><tp:taxon-name-part taxon-name-part-type="species" reg="incomitatus">incomitatus</tp:taxon-name-part></tp:taxon-name></italic>, female, same locality as last specimen.</p></caption><graphic xmlns:xlink="http://www.w3.org/1999/xlink" xlink:href="zookeys-788-201-g003.jpg" position="float" orientation="portrait" xlink:type="simple" id="oo_233657.jpg"/></fig><fig id="F4" position="float" orientation="portrait"><label>Figures 17–20.</label><caption><p><italic><tp:taxon-name><tp:taxon-name-part taxon-name-part-type="genus" reg="Plagiomimicus">Plagiomimicus</tp:taxon-name-part></tp:taxon-name></italic> male genitalia. <bold>17</bold><italic><tp:taxon-name><tp:taxon-name-part taxon-name-part-type="genus" reg="Plagiomimicus">P.</tp:taxon-name-part><tp:taxon-name-part taxon-name-part-type="species" reg="yakama">y.</tp:taxon-name-part><tp:taxon-name-part taxon-name-part-type="subspecies" reg="yakama">yakama</tp:taxon-name-part></tp:taxon-name></italic><bold>a</bold> valves <bold>b</bold> phallus with everted vesica <bold>18</bold><italic><tp:taxon-name><tp:taxon-name-part taxon-name-part-type="genus" reg="Plagiomimicus">P.</tp:taxon-name-part><tp:taxon-name-part taxon-name-part-type="species" reg="yakama">yakama</tp:taxon-name-part><tp:taxon-name-part taxon-name-part-type="subspecies" reg="mojave">mojave</tp:taxon-name-part></tp:taxon-name></italic><bold>a</bold> valves <bold>b</bold> phallus with everted vesica <bold>19</bold><italic><tp:taxon-name><tp:taxon-name-part taxon-name-part-type="genus" reg="Plagiomimicus">P.</tp:taxon-name-part><tp:taxon-name-part taxon-name-part-type="species" reg="tepperi">tepperi</tp:taxon-name-part></tp:taxon-name></italic><bold>a</bold> valves <bold>b</bold> phallus with everted vesica <bold>20</bold><italic><tp:taxon-name><tp:taxon-name-part taxon-name-part-type="genus" reg="Plagiomimicus">P.</tp:taxon-name-part><tp:taxon-name-part taxon-name-part-type="species" reg="incomitatus">incomitatus</tp:taxon-name-part></tp:taxon-name></italic><bold>a</bold> valves <bold>b</bold> phallus with everted vesica.</p></caption><graphic xmlns:xlink="http://www.w3.org/1999/xlink" xlink:href="zookeys-788-201-g004.jpg" position="float" orientation="portrait" xlink:type="simple" id="oo_233658.jpg"/></fig><fig id="F5" position="float" orientation="portrait"><label>Figures 21–23.</label><caption><p><italic><tp:taxon-name><tp:taxon-name-part taxon-name-part-type="genus" reg="Plagiomimicus">Plagiomimicus</tp:taxon-name-part></tp:taxon-name></italic> female genitalia <bold>21</bold><italic><tp:taxon-name><tp:taxon-name-part taxon-name-part-type="genus" reg="Plagiomimicus">P.</tp:taxon-name-part><tp:taxon-name-part taxon-name-part-type="species" reg="yakama">y.</tp:taxon-name-part><tp:taxon-name-part taxon-name-part-type="subspecies" reg="yakama">yakama</tp:taxon-name-part></tp:taxon-name></italic>, female <bold>22</bold><italic><tp:taxon-name><tp:taxon-name-part taxon-name-part-type="genus" reg="Plagiomimicus">P.</tp:taxon-name-part><tp:taxon-name-part taxon-name-part-type="species" reg="tepperi">tepperi</tp:taxon-name-part></tp:taxon-name></italic>, female <bold>23</bold><italic><tp:taxon-name><tp:taxon-name-part taxon-name-part-type="genus" reg="Plagiomimicus">P.</tp:taxon-name-part><tp:taxon-name-part taxon-name-part-type="species" reg="incomitatus">incomitatus</tp:taxon-name-part></tp:taxon-name></italic>, female.</p></caption><graphic xmlns:xlink="http://www.w3.org/1999/xlink" xlink:href="zookeys-788-201-g005.jpg" position="float" orientation="portrait" xlink:type="simple" id="oo_233659.jpg"/></fig><fig id="F13" position="float" orientation="portrait"><label>Figures 48–49.</label><caption><p><bold>48</bold> Map of western North America showing distribution of examined material. <italic><tp:taxon-name><tp:taxon-name-part taxon-name-part-type="genus" reg="Dolocucullia">Dolocucullia</tp:taxon-name-part><tp:taxon-name-part taxon-name-part-type="species" reg="poolei">poolei</tp:taxon-name-part></tp:taxon-name></italic> (black), <italic><tp:taxon-name><tp:taxon-name-part taxon-name-part-type="genus" reg="Sympistis">Sympistis</tp:taxon-name-part><tp:taxon-name-part taxon-name-part-type="species" reg="ferrirena">ferrirena</tp:taxon-name-part></tp:taxon-name></italic> (red), <italic><tp:taxon-name><tp:taxon-name-part taxon-name-part-type="genus" reg="Aseptis">Aseptis</tp:taxon-name-part><tp:taxon-name-part taxon-name-part-type="species" reg="harpi">harpi</tp:taxon-name-part></tp:taxon-name></italic> (green) <bold>49</bold> Map of western North America showing distribution of examined material. <italic><tp:taxon-name><tp:taxon-name-part taxon-name-part-type="genus" reg="Plagiomimicus">Plagiomimicus</tp:taxon-name-part><tp:taxon-name-part taxon-name-part-type="species" reg="yakama">y.</tp:taxon-name-part><tp:taxon-name-part taxon-name-part-type="subspecies" reg="yakama">yakama</tp:taxon-name-part></tp:taxon-name></italic> (black dot), <italic><tp:taxon-name><tp:taxon-name-part taxon-name-part-type="genus" reg="Plagiomimicus">Plagiomimicus</tp:taxon-name-part><tp:taxon-name-part taxon-name-part-type="species" reg="yakama">yakama</tp:taxon-name-part><tp:taxon-name-part taxon-name-part-type="subspecies" reg="mojave">mojave</tp:taxon-name-part></tp:taxon-name></italic> (black circle), <italic><tp:taxon-name><tp:taxon-name-part taxon-name-part-type="genus" reg="Plagiomimicus">Plagiomimicus</tp:taxon-name-part><tp:taxon-name-part taxon-name-part-type="species" reg="incomitatus">incomitatus</tp:taxon-name-part></tp:taxon-name></italic> (green), <italic><tp:taxon-name><tp:taxon-name-part taxon-name-part-type="genus" reg="Hypotrix">Hypotrix</tp:taxon-name-part><tp:taxon-name-part taxon-name-part-type="species" reg="lactomellis">lactomellis</tp:taxon-name-part></tp:taxon-name></italic> (red).</p></caption><graphic xmlns:xlink="http://www.w3.org/1999/xlink" xlink:href="zookeys-788-201-g013.jpg" position="float" orientation="portrait" xlink:type="simple" id="oo_233667.jpg"/></fig></tp:treatment-sec></tp:taxon-treatment>
