# Supplementary material for: Six new species and one new subspecies of noctuid moths from western United States of America and Mexico (Lepidoptera, Noctuidae)
Source: Zookeys. 2018 Oct 8;(788):201–39. doi: 10.3897/zookeys.788.26282 (PMC6189228; doi:10.3897/zookeys.788.26282)
Supplement: XML Treatment for Plagiomimicus yakama mojave [file zookeys.788.26282-treatment4.xml]

<!DOCTYPE tp:taxon-treatment
  PUBLIC "-//TaxonX//DTD Taxonomic Treatment Publishing DTD v0 20100105//EN" "tax-treatment-NSO.dtd">
<tp:taxon-treatment xmlns:tp="http://www.plazi.org/taxpub"><tp:treatment-meta><kwd-group><label>Taxon classification</label><kwd><named-content xmlns:xlink="http://www.w3.org/1999/xlink" content-type="kingdom">Animalia</named-content></kwd><kwd><named-content xmlns:xlink="http://www.w3.org/1999/xlink" content-type="order">Lepidoptera</named-content></kwd><kwd><named-content xmlns:xlink="http://www.w3.org/1999/xlink" content-type="family">Noctuidae</named-content></kwd></kwd-group><mixed-citation publication-type="journal"><person-group><name><surname>Crabo</surname><given-names>Lars G.</given-names></name><name><surname>Hammond</surname><given-names>Paul C.</given-names></name><name><surname>Mustelin</surname><given-names>Tomas</given-names></name><name><surname>Wikle</surname><given-names>David L.</given-names></name></person-group><article-title>Six new species and one new subspecies of noctuid moths from western United States of America and Mexico (<tp:taxon-name><tp:taxon-name-part taxon-name-part-type="order">Lepidoptera</tp:taxon-name-part></tp:taxon-name>, <tp:taxon-name><tp:taxon-name-part taxon-name-part-type="family">Noctuidae</tp:taxon-name-part></tp:taxon-name>)</article-title><source>Zookeys</source><day>8</day><month>10</month><year>2018</year><volume>2018</volume><issue>788</issue><fpage>201</fpage><lpage>239</lpage><pub-id pub-id-type="doi">10.3897/zookeys.788.26282</pub-id></mixed-citation></tp:treatment-meta><tp:nomenclature><tp:taxon-name>
                  <tp:taxon-name-part taxon-name-part-type="genus" reg="Plagiomimicus">Plagiomimicus</tp:taxon-name-part>
                  <tp:taxon-name-part taxon-name-part-type="species" reg="yakama">yakama</tp:taxon-name-part>
                  <tp:taxon-name-part taxon-name-part-type="subspecies" reg="mojave">mojave</tp:taxon-name-part>
                  <object-id xmlns:xlink="http://www.w3.org/1999/xlink" content-type="zoobank" xlink:type="simple">http://zoobank.org/302596E9-A32E-4AAD-B038-6AD94F479AEE</object-id>
                </tp:taxon-name><tp:taxon-authority>Wikle &amp; Crabo</tp:taxon-authority><tp:taxon-status xmlns:xlink="http://www.w3.org/1999/xlink" xlink:type="simple">ssp. n.</tp:taxon-status><xref ref-type="fig" rid="F3">Figs 12</xref><xref ref-type="fig" rid="F3">, 13</xref><xref ref-type="fig" rid="F4">, 18</xref><xref ref-type="fig" rid="F6">, 24</xref><xref ref-type="fig" rid="F13">, 49</xref></tp:nomenclature><tp:treatment-sec sec-type="type locality" id="SECID0E63BG"><title>Type locality.</title><p>USA, Arizona, Mohave County, Hualapai Mountains, 9.7 km west of Wikieup.</p></tp:treatment-sec><tp:treatment-sec sec-type="type material" id="SECID0EE4BG"><title>Type material.</title><p><bold>Holotype, male.</bold> USA, Arizona, Mohave County, <named-content xmlns:xlink="http://www.w3.org/1999/xlink" content-type="dwc:verbatimCoordinates" xlink:type="simple"><named-content content-type="geo-json" specific-use="{&#34;type&#34;:&#34;Point&#34;,&#34;coordinates&#34;:[-113.698900,34.674633]}" id="NCID0EP4BG" xlink:type="simple">34°40.478'N, 113°41.934'W</named-content></named-content>, Hualapai Mts., 6 mi [9.7 km] W of Wikieup, 10 IX 2013, leg. D. L. Wikle, to MV / DLWC 011176 / Specimen ID CNCLEP 00116215 / Barcodes of Life Project, Leg removed, DNA extracted. <named-content xmlns:xlink="http://www.w3.org/1999/xlink" content-type="dwc:institutional_code" xlink:type="simple">CNC</named-content>. <bold>Paratypes.</bold> 37 males, 6 females. <bold>USA</bold>: <bold>Arizona</bold>: Mohave County: Hualapai Mts, 6 mi [9.7 km] W Wikieup, <named-content xmlns:xlink="http://www.w3.org/1999/xlink" content-type="dwc:verbatimCoordinates" xlink:type="simple"><named-content content-type="geo-json" specific-use="{&#34;type&#34;:&#34;Point&#34;,&#34;coordinates&#34;:[-113.704983,34.670200]}" id="NCID0EC5BG" xlink:type="simple">34°40.212'N, -113°42.299'W</named-content></named-content>, elev 3590' [1094 m], 19 IV 2012, to B[lack] L[ight], D. L. Wikle leg. / DLWC011081 / [Crabo genitalia slide] 615 male / DNA CNCLEP 00116338 (1 m); same locality and collector as holotype, 9 V 2010 / DLWC011153 (1 m), DLWC011273 (1 m); same locality and collector, 5 IX 2012 / DLWC011018 (1 m), DLWC011039 / DNA CNCLEP 00116337 (1 m), DLWC011034 (1 m), DLWC011180 / DNA CNCLEP 00116336 (1 male), DLWC011187 (1 f), DLWC011262 (1 m), DLWC011298 (1 m), DLWC011342 (1 m), DLWC011350 (1 m), DLWC011377 (1 f); same locality and collector, 10 IX 2013 / DLWC 011126 (1 m), DLWC011291 / Specimen ID CNCLEP 00116216 / Barcodes of Life Project, Leg removed, DNA extracted (1 f), DLWC011370 (1 m); Hualapai Mts, Wikieup 9 km WSW, <named-content xmlns:xlink="http://www.w3.org/1999/xlink" content-type="dwc:verbatimCoordinates" xlink:type="simple"><named-content content-type="geo-json" specific-use="{&#34;type&#34;:&#34;Point&#34;,&#34;coordinates&#34;:[-113.699000,34.674000]}" id="NCID0EK5BG" xlink:type="simple">34.674°, -113.699°</named-content></named-content>, 1060 m, 14 IV 2015, L. G. Crabo leg. / DNA CNCLEP 00116339 (1 m); <bold>Nevada</bold>: Clark County: Charleston Mts, Kyle Canyon, 26 IV 1950; E. C. Johnston (12 m), Genitalia Slide, By PG, <named-content xmlns:xlink="http://www.w3.org/1999/xlink" content-type="dwc:institutional_code" xlink:type="simple">USNM</named-content> 45696 (1 m), Genitalia Slide, By PG, <named-content xmlns:xlink="http://www.w3.org/1999/xlink" content-type="dwc:institutional_code" xlink:type="simple">USNM</named-content> 45697 (1 m); Spring Mts, Lucky Strike Canyon Rd., <named-content xmlns:xlink="http://www.w3.org/1999/xlink" content-type="dwc:verbatimCoordinates" xlink:type="simple"><named-content content-type="geo-json" specific-use="{&#34;type&#34;:&#34;Point&#34;,&#34;coordinates&#34;:[-115.490683,36.301017]}" id="NCID0E55BG" xlink:type="simple">36°18.061'N, -115°29.441'W</named-content></named-content>, elev. 4885' [1489 m], RRCNCA #NV-052, to BL/MV, 21 IV 2013, leg. D. L. Wikle / DLWC011299 (1 f); same locality and collector, 12 V 2013 / DLWC011294 (1 f); <bold>Utah</bold>: Garfield County: Old Sheffield Rd off Hwy 12, <named-content xmlns:xlink="http://www.w3.org/1999/xlink" content-type="dwc:verbatimCoordinates" xlink:type="simple"><named-content content-type="geo-json" specific-use="{&#34;type&#34;:&#34;Point&#34;,&#34;coordinates&#34;:[-111.437767,37.722933]}" id="NCID0EI6BG" xlink:type="simple">37°43.376'N, -111°26.266'W</named-content></named-content>, elev. 6005' [1830 m], 5 V 2009, leg. D. L. Wikle / DLWC011035 / Specimen ID CNCLEP 00116214 / Barcodes of Life Project, Leg removed, DNA extracted (1 m), DLWC011099 (1 m), DLWC011118 (1 m), DLWC011123 (1 m), DLWC011243 (1 m), DLWC011246 (1 m), DLWC011264 (1 m), DLWC011347 (1 f); Spencer Flat Rd mi 1.7 [2.7 km] sta 1, <named-content xmlns:xlink="http://www.w3.org/1999/xlink" content-type="dwc:verbatimCoordinates" xlink:type="simple"><named-content content-type="geo-json" specific-use="{&#34;type&#34;:&#34;Point&#34;,&#34;coordinates&#34;:[-111.437883,37.723517]}" id="NCID0EQ6BG" xlink:type="simple">37°43.411'N, -111°26.273'W</named-content></named-content>, elev. 6015' [1833 m], lt B[lack] L[ight], 11 V 2012, D. L. Wikle leg., GSENM Permit#UT-12-033-01-B / DLWC011201 / [Crabo genitalia slide] 616 male / DNA CNCLEP00116333 (1 m); Wolverine Loop “draw,” <named-content xmlns:xlink="http://www.w3.org/1999/xlink" content-type="dwc:verbatimCoordinates" xlink:type="simple"><named-content content-type="geo-json" specific-use="{&#34;type&#34;:&#34;Point&#34;,&#34;coordinates&#34;:[-111.108917,37.832067]}" id="NCID0EY6BG" xlink:type="simple">37°49.924'N, -111°6.535'W</named-content></named-content>, elev. 6440' [1963 m], GSENM #UT-12-033-01-B, leg. Opler + Wikle (1 m). <named-content xmlns:xlink="http://www.w3.org/1999/xlink" content-type="dwc:institutional_code" xlink:type="simple">CNC</named-content>, <abbrev xmlns:xlink="http://www.w3.org/1999/xlink" xlink:title="Dave Wikle Collection, San Marino, California, USA" id="ABBRID0EDAAI" xlink:type="simple">DLW</abbrev>, <abbrev xmlns:xlink="http://www.w3.org/1999/xlink" xlink:title="Lars Crabo Collection, Bellingham, Washington, USA" id="ABBRID0EHAAI" xlink:type="simple">LGC</abbrev>.</p><!--PageBreak--><p>The type series is restricted to Arizona, Nevada, and Utah.</p></tp:treatment-sec><tp:treatment-sec sec-type="Differential diagnosis" id="SECID0ENAAI"><title>Differential diagnosis.</title><p>Subspecies <italic><tp:taxon-name><tp:taxon-name-part taxon-name-part-type="genus" reg="Plagiomimicus">P.</tp:taxon-name-part><tp:taxon-name-part taxon-name-part-type="species" reg="yakama">y.</tp:taxon-name-part><tp:taxon-name-part taxon-name-part-type="subspecies" reg="mojave">mojave</tp:taxon-name-part></tp:taxon-name></italic> (Figs <xref ref-type="fig" rid="F3">12</xref>, <xref ref-type="fig" rid="F3">13</xref>) is pale olivaceous ochre tan, appearing paler, yellower, and more “washed-out” than the nominate subspecies. Dark areas of the forewing are tan rather than olive, less contrasting than in <italic><tp:taxon-name><tp:taxon-name-part taxon-name-part-type="genus" reg="Plagiomimicus">P.</tp:taxon-name-part><tp:taxon-name-part taxon-name-part-type="species" reg="yakama">y.</tp:taxon-name-part><tp:taxon-name-part taxon-name-part-type="subspecies" reg="yakama">yakama</tp:taxon-name-part></tp:taxon-name></italic> (Figure <xref ref-type="fig" rid="F3">11</xref>), and the subapical spot is vaguely darker than the adjacent wing if visible at all. Most specimens lack angulation of the postmedial line on the cubital vein resulting in a wider medial area than in <italic><tp:taxon-name><tp:taxon-name-part taxon-name-part-type="genus" reg="Plagiomimicus">P.</tp:taxon-name-part><tp:taxon-name-part taxon-name-part-type="species" reg="yakama">y.</tp:taxon-name-part><tp:taxon-name-part taxon-name-part-type="subspecies" reg="yakama">yakama</tp:taxon-name-part></tp:taxon-name></italic>. The antemedial and postmedial lines of darker specimens are two toned, tan on the medial-area side, whereas those of <italic><tp:taxon-name><tp:taxon-name-part taxon-name-part-type="genus" reg="Plagiomimicus">P.</tp:taxon-name-part><tp:taxon-name-part taxon-name-part-type="species" reg="yakama">y.</tp:taxon-name-part><tp:taxon-name-part taxon-name-part-type="subspecies" reg="yakama">yakama</tp:taxon-name-part></tp:taxon-name></italic> are pale. The forewing apex tends to be most pointed in this subspecies. No significant genitalia structural differences are evident between the subspecies.</p><p><italic><tp:taxon-name><tp:taxon-name-part taxon-name-part-type="genus" reg="Plagiomimicus">Plagiomimicus</tp:taxon-name-part><tp:taxon-name-part taxon-name-part-type="species" reg="yakama">y.</tp:taxon-name-part><tp:taxon-name-part taxon-name-part-type="subspecies" reg="mojave">mojave</tp:taxon-name-part></tp:taxon-name></italic> is most likely to be confused with <italic><tp:taxon-name><tp:taxon-name-part taxon-name-part-type="genus" reg="Plagiomimicus">P.</tp:taxon-name-part><tp:taxon-name-part taxon-name-part-type="species" reg="tepperi">tepperi</tp:taxon-name-part></tp:taxon-name></italic> (Figure <xref ref-type="fig" rid="F3">14</xref>), the western range of which approaches to within 135 km of <italic><tp:taxon-name><tp:taxon-name-part taxon-name-part-type="genus" reg="Plagiomimicus">P.</tp:taxon-name-part><tp:taxon-name-part taxon-name-part-type="species" reg="yakama">y.</tp:taxon-name-part><tp:taxon-name-part taxon-name-part-type="subspecies" reg="mojave">mojave</tp:taxon-name-part></tp:taxon-name></italic> in northwestern Arizona. In addition to structural characters noted in the <italic><tp:taxon-name><tp:taxon-name-part taxon-name-part-type="genus" reg="Plagiomimicus">P.</tp:taxon-name-part><tp:taxon-name-part taxon-name-part-type="species" reg="yakama">yakama</tp:taxon-name-part></tp:taxon-name></italic> description <italic><tp:taxon-name><tp:taxon-name-part taxon-name-part-type="genus" reg="Plagiomimicus">Plagiomimicus</tp:taxon-name-part><tp:taxon-name-part taxon-name-part-type="species" reg="tepperi">tepperi</tp:taxon-name-part></tp:taxon-name></italic> is distinguished by slightly falcate forewing apex and a dark shade preceding the subterminal line. Differences between <italic><tp:taxon-name><tp:taxon-name-part taxon-name-part-type="genus" reg="Plagiomimicus">P.</tp:taxon-name-part><tp:taxon-name-part taxon-name-part-type="species" reg="yakama">y.</tp:taxon-name-part><tp:taxon-name-part taxon-name-part-type="subspecies" reg="mojave">mojave</tp:taxon-name-part></tp:taxon-name></italic> and <italic><tp:taxon-name><tp:taxon-name-part taxon-name-part-type="genus" reg="Plagiomimicus">P.</tp:taxon-name-part><tp:taxon-name-part taxon-name-part-type="species" reg="incomitatus">incomitatus</tp:taxon-name-part></tp:taxon-name></italic> (Figs <xref ref-type="fig" rid="F3">15</xref>, <xref ref-type="fig" rid="F3">16</xref>) are described under the latter species, though it is unlikely that these moths occur together.</p></tp:treatment-sec><tp:treatment-sec sec-type="description" id="SECID0ECGAI"><title>Description.</title><p><bold>Adult.</bold> Males and females similar in size and habitus. <italic>Head.</italic> Structure and vestiture similar to <italic><tp:taxon-name><tp:taxon-name-part taxon-name-part-type="genus" reg="Plagiomimicus">P.</tp:taxon-name-part><tp:taxon-name-part taxon-name-part-type="species" reg="yakama">y.</tp:taxon-name-part><tp:taxon-name-part taxon-name-part-type="subspecies" reg="yakama">yakama</tp:taxon-name-part></tp:taxon-name></italic>, paler. <italic>Thorax.</italic> Dorsum pale yellow tan. <italic>Wings</italic>: Forewing: Length 11.0–14.5 mm; apex more pointed than in <italic><tp:taxon-name><tp:taxon-name-part taxon-name-part-type="genus" reg="Plagiomimicus">P.</tp:taxon-name-part><tp:taxon-name-part taxon-name-part-type="species" reg="yakama">y.</tp:taxon-name-part><tp:taxon-name-part taxon-name-part-type="subspecies" reg="yakama">yakama</tp:taxon-name-part></tp:taxon-name></italic>; scales pale yellow and light tan; uniform pale yellowish tan outside medial area, subterminal area and subapical spot slightly darker in some specimens; medial area darker olivaceous yellow-tan, usually slightly darker on posterior ½; cubital vein slightly lighter basal to postmedial line in some specimens; basal and medial lines absent; antemedial and postmedial lines off-white, bordered by tan in medial area in dark specimens; antemedial line oblique from mid-costa to inner ⅓ of posterior margin, straight; postmedial line similar to nominate subspecies, but slightly convex near cell; subterminal line pale off-white, only visible in dark specimens; terminal line thin, tan, evident on anterior ½; subapical spot indistinct or absent, lighter than medial area when present; fringe same as terminal area; stigmata typically absent, reniform stigma occasionally a bar of few pale scales. Hindwing: Uniform pale yellowish gray, slightly darker on basal ½; fringe off-white. <italic>Abdomen.</italic> Paler than for <italic><tp:taxon-name><tp:taxon-name-part taxon-name-part-type="genus" reg="Plagiomimicus">P.</tp:taxon-name-part><tp:taxon-name-part taxon-name-part-type="species" reg="yakama">y.</tp:taxon-name-part><tp:taxon-name-part taxon-name-part-type="subspecies" reg="yakama">yakama</tp:taxon-name-part></tp:taxon-name></italic>. <italic>Male genitalia and female genitalia</italic>: as for <italic><tp:taxon-name><tp:taxon-name-part taxon-name-part-type="genus" reg="Plagiomimicus">P.</tp:taxon-name-part><tp:taxon-name-part taxon-name-part-type="species" reg="yakama">y.</tp:taxon-name-part><tp:taxon-name-part taxon-name-part-type="subspecies" reg="yakama">yakama</tp:taxon-name-part></tp:taxon-name></italic>.</p></tp:treatment-sec><tp:treatment-sec sec-type="etymology" id="SECID0EQIAI"><title>Etymology.</title><p>The name refers to the distribution of this moth in and near the Mojave Desert. It is a noun in apposition.</p></tp:treatment-sec><tp:treatment-sec sec-type="distribution" id="SECID0EVIAI"><title>Distribution and ecology.</title><p>This subspecies occurs in the Mojave Desert and southern Great Basin (Figure <xref ref-type="fig" rid="F13">49</xref>), 1000 km south of nominate <italic><tp:taxon-name><tp:taxon-name-part taxon-name-part-type="genus" reg="Plagiomimicus">P.</tp:taxon-name-part><tp:taxon-name-part taxon-name-part-type="species" reg="yakama">yakama</tp:taxon-name-part></tp:taxon-name></italic>. Specimens have been examined from Garfield and Kane counties of southern Utah, Clark County of southern Nevada, Mohave County in northwestern Arizona, and east of the Coachella Valley in Riverside County, California. The identity of a few populations of superficially similar moths from west of the Coachella Valley remain uncertain. California specimens are therefore excluded from the type series. The apparent large separation of the ranges of the two <italic><tp:taxon-name><tp:taxon-name-part taxon-name-part-type="genus" reg="Plagiomimicus">P.</tp:taxon-name-part><tp:taxon-name-part taxon-name-part-type="species" reg="yakama">yakama</tp:taxon-name-part></tp:taxon-name></italic> subspecies could potentially be an artifact related to limited collection in the Great Basin during the spring flight period of this species.</p><!--PageBreak--><p>Larvae of <italic><tp:taxon-name><tp:taxon-name-part taxon-name-part-type="genus" reg="Plagiomimicus">P.</tp:taxon-name-part><tp:taxon-name-part taxon-name-part-type="species" reg="yakama">y.</tp:taxon-name-part><tp:taxon-name-part taxon-name-part-type="subspecies" reg="mojave">mojave</tp:taxon-name-part></tp:taxon-name></italic> (Fig. <xref ref-type="fig" rid="F6">24a, b</xref>) have been collected and reared to adults by <abbrev xmlns:xlink="http://www.w3.org/1999/xlink" xlink:title="Dave Wikle Collection, San Marino, California, USA" id="ABBRID0ELKAI" xlink:type="simple">DLW</abbrev> on <italic><tp:taxon-name><tp:taxon-name-part taxon-name-part-type="genus" reg="Brickellia">Brickellia</tp:taxon-name-part><tp:taxon-name-part taxon-name-part-type="species" reg="atractyloides">atractyloides</tp:taxon-name-part></tp:taxon-name></italic> A. Gray in the Hualapai Mountains of Arizona and <italic><tp:taxon-name><tp:taxon-name-part taxon-name-part-type="genus" reg="Brickellia">Brickellia</tp:taxon-name-part><tp:taxon-name-part taxon-name-part-type="species" reg="oblongifolia">oblongifolia</tp:taxon-name-part></tp:taxon-name></italic> in Nevada. The following description is modified from a work on the larvae of western North American moths (DL Wagner, unpublished):</p><p>Ova are placed deep inside the discoid flower heads and the early instars are internal feeders on flowers as they are going to seed. Molting occurs inside the flower head and, as the larvae progress, frass is present externally on some flowers. Larvae leave the flowers as they become spoiled, and later instars rest on stems and seed heads and feed externally on multiple flowers. The early instars are pale with red spotting and a pale supraspiracular stripe.</p><p>Penultimate instars (Figure <xref ref-type="fig" rid="F6">24a</xref>) are similar, but the ground color is green. Red spotting is reduced, remaining most prominent on the thoracic segments. The supraspiracular stripe is better developed.</p><p>The last instar is greenish red with well-defined pale mid-dorsal, subdorsal, and lateral stripes. Minute red spots develop diffusely over the course of this stage such that the larva changes from green similar to the penultimate larva initially, to more or less pink through the second half of the instar (Figure <xref ref-type="fig" rid="F6">24b</xref>). The subdorsal stripe is twice as thick as the mid-dorsal stripe. A faint diffuse supraspiracular stripe extends A1–A8. The lateral (spiracular) stripe begins at A1 and continues to the base of the A10 proleg. The spiracles are black. The primary setae are not borne from white pinacula as in other members of the <italic><tp:taxon-name><tp:taxon-name-part taxon-name-part-type="genus" reg="Plagiomimicus">P.</tp:taxon-name-part><tp:taxon-name-part taxon-name-part-type="species" reg="tepperi">tepperi</tp:taxon-name-part></tp:taxon-name></italic> species-group.</p><!--PageBreak--><p>The larvae of <italic><tp:taxon-name><tp:taxon-name-part taxon-name-part-type="genus" reg="Plagiomimicus">P.</tp:taxon-name-part><tp:taxon-name-part taxon-name-part-type="species" reg="yakama">y.</tp:taxon-name-part><tp:taxon-name-part taxon-name-part-type="subspecies" reg="mojave">mojave</tp:taxon-name-part></tp:taxon-name></italic> are similar to those of <italic><tp:taxon-name><tp:taxon-name-part taxon-name-part-type="genus" reg="Plagiomimicus">P.</tp:taxon-name-part><tp:taxon-name-part taxon-name-part-type="species" reg="mimica">mimica</tp:taxon-name-part></tp:taxon-name></italic>, which feeds exclusively on <italic><tp:taxon-name><tp:taxon-name-part taxon-name-part-type="genus" reg="Brickellia">Brickellia</tp:taxon-name-part><tp:taxon-name-part taxon-name-part-type="species" reg="californica">californica</tp:taxon-name-part></tp:taxon-name></italic> (Torr. &amp; A. Gray) A. Gray throughout its range. Its larva differs from <italic><tp:taxon-name><tp:taxon-name-part taxon-name-part-type="genus" reg="Plagiomimicus">P.</tp:taxon-name-part><tp:taxon-name-part taxon-name-part-type="species" reg="yakama">y.</tp:taxon-name-part><tp:taxon-name-part taxon-name-part-type="subspecies" reg="mojave">mojave</tp:taxon-name-part></tp:taxon-name></italic> in that the lateral stripe is often cream or yellow rather than white, the subdorsal stripe is well developed, the mid-dorsal stripe is thin, and the larva is thickened through the thoracic segments.</p><p><italic><tp:taxon-name><tp:taxon-name-part taxon-name-part-type="genus" reg="Plagiomimicus">Plagiomimicus</tp:taxon-name-part><tp:taxon-name-part taxon-name-part-type="species" reg="yakama">y.</tp:taxon-name-part><tp:taxon-name-part taxon-name-part-type="subspecies" reg="mojave">mojave</tp:taxon-name-part></tp:taxon-name></italic> is at least partially double brooded, flying in late spring and again in early fall in areas where food plants flower in the spring and fall.</p><fig id="F6" position="float" orientation="portrait"><label>Figure 24.</label><caption><p><italic><tp:taxon-name><tp:taxon-name-part taxon-name-part-type="genus" reg="Plagiomimicus">Plagiomimicus</tp:taxon-name-part><tp:taxon-name-part taxon-name-part-type="species" reg="yakama">yakama</tp:taxon-name-part><tp:taxon-name-part taxon-name-part-type="subspecies" reg="mojave">mojave</tp:taxon-name-part></tp:taxon-name></italic>, late instars feeding on flowerheads of <italic><tp:taxon-name><tp:taxon-name-part taxon-name-part-type="genus" reg="Brickellia">Brickellia</tp:taxon-name-part><tp:taxon-name-part taxon-name-part-type="species" reg="atractyloides">atractyloides</tp:taxon-name-part></tp:taxon-name></italic> (USA, Arizona, Mohave County, Hualapai Mountains) <bold>a</bold> penultimate instar <bold>b</bold> last instar.</p></caption><graphic xmlns:xlink="http://www.w3.org/1999/xlink" xlink:href="zookeys-788-201-g006.jpg" position="float" orientation="portrait" xlink:type="simple" id="oo_233660.jpg"/></fig></tp:treatment-sec><tp:treatment-sec><!--Section generated to contain objects referenced in tp:taxon-treatment.--><fig id="F3" position="float" orientation="portrait"><label>Figures 11–16.</label><caption><p><italic><tp:taxon-name><tp:taxon-name-part taxon-name-part-type="genus" reg="Plagiomimicus">Plagiomimicus</tp:taxon-name-part></tp:taxon-name></italic> adults. <bold>11</bold><italic><tp:taxon-name><tp:taxon-name-part taxon-name-part-type="genus" reg="Plagiomimicus">P.</tp:taxon-name-part><tp:taxon-name-part taxon-name-part-type="species" reg="yakama">yakama</tp:taxon-name-part><tp:taxon-name-part taxon-name-part-type="subspecies" reg="yakama">yakama</tp:taxon-name-part></tp:taxon-name></italic>, holotype male, USA, Washington, Yakima County, Satus Creek <bold>12</bold><italic><tp:taxon-name><tp:taxon-name-part taxon-name-part-type="genus" reg="Plagiomimicus">P.</tp:taxon-name-part><tp:taxon-name-part taxon-name-part-type="species" reg="yakama">yakama</tp:taxon-name-part><tp:taxon-name-part taxon-name-part-type="subspecies" reg="mojave">mojave</tp:taxon-name-part></tp:taxon-name></italic>, holotype male, USA, Arizona, Mohave County, Hualapai Mountains, Wikieup 9.7 km W <bold>13</bold><italic><tp:taxon-name><tp:taxon-name-part taxon-name-part-type="genus" reg="Plagiomimicus">P.</tp:taxon-name-part><tp:taxon-name-part taxon-name-part-type="species" reg="yakama">yakama</tp:taxon-name-part><tp:taxon-name-part taxon-name-part-type="subspecies" reg="mojave">mojave</tp:taxon-name-part></tp:taxon-name></italic>, male, USA, Nevada, Clark County, Charleston Mountains, Kyle Canyon <bold>14</bold><italic><tp:taxon-name><tp:taxon-name-part taxon-name-part-type="genus" reg="Plagiomimicus">P.</tp:taxon-name-part><tp:taxon-name-part taxon-name-part-type="species" reg="tepperi">tepperi</tp:taxon-name-part></tp:taxon-name></italic>, male, USA Arizona, Maricopa County, Cave Creek <bold>15</bold><italic><tp:taxon-name><tp:taxon-name-part taxon-name-part-type="genus" reg="Plagiomimicus">P.</tp:taxon-name-part><tp:taxon-name-part taxon-name-part-type="species" reg="incomitatus">incomitatus</tp:taxon-name-part></tp:taxon-name></italic>, holotype male, Mexico, Baja California Sur, Punta Colorada 11.3 km S <bold>16</bold><italic><tp:taxon-name><tp:taxon-name-part taxon-name-part-type="genus" reg="Plagiomimicus">P.</tp:taxon-name-part><tp:taxon-name-part taxon-name-part-type="species" reg="incomitatus">incomitatus</tp:taxon-name-part></tp:taxon-name></italic>, female, same locality as last specimen.</p></caption><graphic xmlns:xlink="http://www.w3.org/1999/xlink" xlink:href="zookeys-788-201-g003.jpg" position="float" orientation="portrait" xlink:type="simple" id="oo_233657.jpg"/></fig><fig id="F4" position="float" orientation="portrait"><label>Figures 17–20.</label><caption><p><italic><tp:taxon-name><tp:taxon-name-part taxon-name-part-type="genus" reg="Plagiomimicus">Plagiomimicus</tp:taxon-name-part></tp:taxon-name></italic> male genitalia. <bold>17</bold><italic><tp:taxon-name><tp:taxon-name-part taxon-name-part-type="genus" reg="Plagiomimicus">P.</tp:taxon-name-part><tp:taxon-name-part taxon-name-part-type="species" reg="yakama">y.</tp:taxon-name-part><tp:taxon-name-part taxon-name-part-type="subspecies" reg="yakama">yakama</tp:taxon-name-part></tp:taxon-name></italic><bold>a</bold> valves <bold>b</bold> phallus with everted vesica <bold>18</bold><italic><tp:taxon-name><tp:taxon-name-part taxon-name-part-type="genus" reg="Plagiomimicus">P.</tp:taxon-name-part><tp:taxon-name-part taxon-name-part-type="species" reg="yakama">yakama</tp:taxon-name-part><tp:taxon-name-part taxon-name-part-type="subspecies" reg="mojave">mojave</tp:taxon-name-part></tp:taxon-name></italic><bold>a</bold> valves <bold>b</bold> phallus with everted vesica <bold>19</bold><italic><tp:taxon-name><tp:taxon-name-part taxon-name-part-type="genus" reg="Plagiomimicus">P.</tp:taxon-name-part><tp:taxon-name-part taxon-name-part-type="species" reg="tepperi">tepperi</tp:taxon-name-part></tp:taxon-name></italic><bold>a</bold> valves <bold>b</bold> phallus with everted vesica <bold>20</bold><italic><tp:taxon-name><tp:taxon-name-part taxon-name-part-type="genus" reg="Plagiomimicus">P.</tp:taxon-name-part><tp:taxon-name-part taxon-name-part-type="species" reg="incomitatus">incomitatus</tp:taxon-name-part></tp:taxon-name></italic><bold>a</bold> valves <bold>b</bold> phallus with everted vesica.</p></caption><graphic xmlns:xlink="http://www.w3.org/1999/xlink" xlink:href="zookeys-788-201-g004.jpg" position="float" orientation="portrait" xlink:type="simple" id="oo_233658.jpg"/></fig><fig id="F13" position="float" orientation="portrait"><label>Figures 48–49.</label><caption><p><bold>48</bold> Map of western North America showing distribution of examined material. <italic><tp:taxon-name><tp:taxon-name-part taxon-name-part-type="genus" reg="Dolocucullia">Dolocucullia</tp:taxon-name-part><tp:taxon-name-part taxon-name-part-type="species" reg="poolei">poolei</tp:taxon-name-part></tp:taxon-name></italic> (black), <italic><tp:taxon-name><tp:taxon-name-part taxon-name-part-type="genus" reg="Sympistis">Sympistis</tp:taxon-name-part><tp:taxon-name-part taxon-name-part-type="species" reg="ferrirena">ferrirena</tp:taxon-name-part></tp:taxon-name></italic> (red), <italic><tp:taxon-name><tp:taxon-name-part taxon-name-part-type="genus" reg="Aseptis">Aseptis</tp:taxon-name-part><tp:taxon-name-part taxon-name-part-type="species" reg="harpi">harpi</tp:taxon-name-part></tp:taxon-name></italic> (green) <bold>49</bold> Map of western North America showing distribution of examined material. <italic><tp:taxon-name><tp:taxon-name-part taxon-name-part-type="genus" reg="Plagiomimicus">Plagiomimicus</tp:taxon-name-part><tp:taxon-name-part taxon-name-part-type="species" reg="yakama">y.</tp:taxon-name-part><tp:taxon-name-part taxon-name-part-type="subspecies" reg="yakama">yakama</tp:taxon-name-part></tp:taxon-name></italic> (black dot), <italic><tp:taxon-name><tp:taxon-name-part taxon-name-part-type="genus" reg="Plagiomimicus">Plagiomimicus</tp:taxon-name-part><tp:taxon-name-part taxon-name-part-type="species" reg="yakama">yakama</tp:taxon-name-part><tp:taxon-name-part taxon-name-part-type="subspecies" reg="mojave">mojave</tp:taxon-name-part></tp:taxon-name></italic> (black circle), <italic><tp:taxon-name><tp:taxon-name-part taxon-name-part-type="genus" reg="Plagiomimicus">Plagiomimicus</tp:taxon-name-part><tp:taxon-name-part taxon-name-part-type="species" reg="incomitatus">incomitatus</tp:taxon-name-part></tp:taxon-name></italic> (green), <italic><tp:taxon-name><tp:taxon-name-part taxon-name-part-type="genus" reg="Hypotrix">Hypotrix</tp:taxon-name-part><tp:taxon-name-part taxon-name-part-type="species" reg="lactomellis">lactomellis</tp:taxon-name-part></tp:taxon-name></italic> (red).</p></caption><graphic xmlns:xlink="http://www.w3.org/1999/xlink" xlink:href="zookeys-788-201-g013.jpg" position="float" orientation="portrait" xlink:type="simple" id="oo_233667.jpg"/></fig></tp:treatment-sec></tp:taxon-treatment>
