# Supplementary material for: Six new species and one new subspecies of noctuid moths from western United States of America and Mexico (Lepidoptera, Noctuidae)
Source: Zookeys. 2018 Oct 8;(788):201–39. doi: 10.3897/zookeys.788.26282 (PMC6189228; doi:10.3897/zookeys.788.26282)
Supplement: XML Treatment for Hypotrix lactomellis [file zookeys.788.26282-treatment8.xml]

<!DOCTYPE tp:taxon-treatment
  PUBLIC "-//TaxonX//DTD Taxonomic Treatment Publishing DTD v0 20100105//EN" "tax-treatment-NSO.dtd">
<tp:taxon-treatment xmlns:tp="http://www.plazi.org/taxpub"><tp:treatment-meta><kwd-group><label>Taxon classification</label><kwd><named-content xmlns:xlink="http://www.w3.org/1999/xlink" content-type="kingdom">Animalia</named-content></kwd><kwd><named-content xmlns:xlink="http://www.w3.org/1999/xlink" content-type="order">Lepidoptera</named-content></kwd><kwd><named-content xmlns:xlink="http://www.w3.org/1999/xlink" content-type="family">Noctuidae</named-content></kwd></kwd-group><mixed-citation publication-type="journal"><person-group><name><surname>Crabo</surname><given-names>Lars G.</given-names></name><name><surname>Hammond</surname><given-names>Paul C.</given-names></name><name><surname>Mustelin</surname><given-names>Tomas</given-names></name><name><surname>Wikle</surname><given-names>David L.</given-names></name></person-group><article-title>Six new species and one new subspecies of noctuid moths from western United States of America and Mexico (<tp:taxon-name><tp:taxon-name-part taxon-name-part-type="order">Lepidoptera</tp:taxon-name-part></tp:taxon-name>, <tp:taxon-name><tp:taxon-name-part taxon-name-part-type="family">Noctuidae</tp:taxon-name-part></tp:taxon-name>)</article-title><source>Zookeys</source><day>8</day><month>10</month><year>2018</year><volume>2018</volume><issue>788</issue><fpage>201</fpage><lpage>239</lpage><pub-id pub-id-type="doi">10.3897/zookeys.788.26282</pub-id></mixed-citation></tp:treatment-meta><tp:nomenclature><tp:taxon-name>
                    <tp:taxon-name-part taxon-name-part-type="genus" reg="Hypotrix">Hypotrix</tp:taxon-name-part>
                    <tp:taxon-name-part taxon-name-part-type="species" reg="lactomellis">lactomellis</tp:taxon-name-part>
                    <object-id xmlns:xlink="http://www.w3.org/1999/xlink" content-type="zoobank" xlink:type="simple">http://zoobank.org/DFE33E03-F671-464C-B583-EE44739C8874</object-id>
                  </tp:taxon-name><tp:taxon-authority>Wikle &amp; Crabo</tp:taxon-authority><tp:taxon-status xmlns:xlink="http://www.w3.org/1999/xlink" xlink:type="simple">sp. n.</tp:taxon-status><xref ref-type="fig" rid="F11">Figs 41</xref><xref ref-type="fig" rid="F11">, 42</xref><xref ref-type="fig" rid="F12">, 44</xref><xref ref-type="fig" rid="F12">, 46</xref><xref ref-type="fig" rid="F13">, 49</xref></tp:nomenclature><tp:treatment-sec sec-type="type locality" id="SECID0EA2CI"><title>Type locality.</title><p>USA, Arizona, Apache County, White Mountains, Whiting Knoll, FR117, 2766 m.</p></tp:treatment-sec><tp:treatment-sec sec-type="Type specimens" id="SECID0EF2CI"><title>Type specimens.</title><p><bold>Holotype, male.</bold> USA, Arizona, Apache County, White Mts, Whiting Knoll, FR117, <named-content xmlns:xlink="http://www.w3.org/1999/xlink" content-type="dwc:verbatimCoordinates" xlink:type="simple"><named-content content-type="geo-json" specific-use="{&#34;type&#34;:&#34;Point&#34;,&#34;coordinates&#34;:[-109.575267,34.159667]}" id="NCID0EQ2CI" xlink:type="simple">34°9.580'N, 109°34.516'W</named-content></named-content>, elev. 9075' [2766 m], 6 VII 2007, MV, leg. D.L. Wikle. <named-content xmlns:xlink="http://www.w3.org/1999/xlink" content-type="dwc:institutional_code" xlink:type="simple">CNC</named-content>. <bold>Paratypes</bold>: 47 males, 12 females. <bold>Mexico</bold>: <bold>Coah</bold>[<bold>uila</bold>]: nr. Jame, 33 mi [53.1 km] S.E. Saltillo, 7500' [2286 m], 18 VII [19]63, H. and A. Howden / Database # <named-content xmlns:xlink="http://www.w3.org/1999/xlink" content-type="dwc:institutional_code" xlink:type="simple">CNC</named-content> LEP 00094171 / Genitalia <named-content xmlns:xlink="http://www.w3.org/1999/xlink" content-type="dwc:institutional_code" xlink:type="simple">CNC</named-content> slide 16649 male (1 m); <bold>USA</bold>: <bold>Arizona</bold>: Apache County: Eagar, 6.9 mi [11.1 km] W, South Fork Rd @ Little Colorado [River], <named-content xmlns:xlink="http://www.w3.org/1999/xlink" content-type="dwc:verbatimCoordinates" xlink:type="simple"><named-content content-type="geo-json" specific-use="{&#34;type&#34;:&#34;Point&#34;,&#34;coordinates&#34;:[-109.413544,34.088750]}" id="NCID0ET3CI" xlink:type="simple">34°05'19.5"N, -109°24'48.76"W</named-content></named-content>, 22–23 VII [20]12, Leg. M. L. Raschko. Light trap (2 m, 1 f); Greer, 20 VI 1986, R. &amp; J, Robertson / Database # <named-content xmlns:xlink="http://www.w3.org/1999/xlink" content-type="dwc:institutional_code" xlink:type="simple">CNC</named-content> LEP 00031876 / Genitalia <named-content xmlns:xlink="http://www.w3.org/1999/xlink" content-type="dwc:institutional_code" xlink:type="simple">CNC</named-content> slide # 16650 male (1 m); Greer, <named-content xmlns:xlink="http://www.w3.org/1999/xlink" content-type="dwc:verbatimCoordinates" xlink:type="simple"><named-content content-type="geo-json" specific-use="{&#34;type&#34;:&#34;Point&#34;,&#34;coordinates&#34;:[-109.464092,33.997467]}" id="NCID0EF4CI" xlink:type="simple">33°59'50.88"N 109°27'50.73"W</named-content></named-content>, elev. 8450' [2576 m], 3 VII 2013, Leg E. Rand (1 f); same locality &amp; collector, 18 VII 2013 (2 m); White Mts., South Fork Rd., <named-content xmlns:xlink="http://www.w3.org/1999/xlink" content-type="dwc:verbatimCoordinates" xlink:type="simple"><named-content content-type="geo-json" specific-use="{&#34;type&#34;:&#34;Point&#34;,&#34;coordinates&#34;:[-109.409983,34.089517]}" id="NCID0EN4CI" xlink:type="simple">34°5.371'N, -109°24.599'W</named-content></named-content>, elev 7370' [2246 m], 22 VII 2012, to B[lack]L[ight], M. Raschko leg. (12 m 4 f); same locality, date, &amp; collector, DLWC11043 PARATYPE female / Specimen ID CNCLEP 00113790 / Barcodes of Life Project, Leg removed, DNA extracted / Genitalia <named-content xmlns:xlink="http://www.w3.org/1999/xlink" content-type="dwc:institutional_code" xlink:type="simple">CNC</named-content> slide # 17432 female (1 f); same locality, date, &amp; collector / Specimen ID CNCLEP 00140416 / Genitalia <named-content xmlns:xlink="http://www.w3.org/1999/xlink" content-type="dwc:institutional_code" xlink:type="simple">CNC</named-content> slide 17433 female (1 f); same locality, date, &amp; collector, DLWC11038 PARATYPE male / Specimen ID CNCLEP 00140415 (1 m); same locality, date, &amp; collector, DLWC 11043 PARATYPE female / Database # CNCLEP 00113790 / Barcodes of Life Project, Leg removed, DNA extracted / Genitalia <named-content xmlns:xlink="http://www.w3.org/1999/xlink" content-type="dwc:institutional_code" xlink:type="simple">CNC</named-content> slide # 17805 female <!--PageBreak-->(1 f); Little Colo[rado] R[iver], South Fork Rd, <named-content xmlns:xlink="http://www.w3.org/1999/xlink" content-type="dwc:verbatimCoordinates" xlink:type="simple"><named-content content-type="geo-json" specific-use="{&#34;type&#34;:&#34;Point&#34;,&#34;coordinates&#34;:[-109.409983,34.089517]}" id="NCID0EG5CI" xlink:type="simple">34°5.371'N, 109°24.599'W</named-content></named-content>, elev. 7370' [2246 m], 25 VII 2013, to BL, leg. D.L. Wikle (1m 2f); South Fork of Little Colorado River, <named-content xmlns:xlink="http://www.w3.org/1999/xlink" content-type="dwc:verbatimCoordinates" xlink:type="simple"><named-content content-type="geo-json" specific-use="{&#34;type&#34;:&#34;Point&#34;,&#34;coordinates&#34;:[-109.410953,34.088839]}" id="NCID0EO5CI" xlink:type="simple">34°05'19.82"N, 109°24'39.43"W</named-content></named-content>, elev. 7360' [2243 m], 19 VII 2013, Leg E. Rand (2 m); same locality &amp; collector, 28 VI 2014 (4m 1f); Same data as holotype (3 m); White Mts, 3 mi [4.8 km] S Water Cyn, <named-content xmlns:xlink="http://www.w3.org/1999/xlink" content-type="dwc:verbatimCoordinates" xlink:type="simple"><named-content content-type="geo-json" specific-use="{&#34;type&#34;:&#34;Point&#34;,&#34;coordinates&#34;:[-109.292850,34.066267]}" id="NCID0EW5CI" xlink:type="simple">34°3.976'N, 109°17.571'W</named-content></named-content>, elev. 7500' [2286 m], BL, 22 VII 2012, leg. M. Raschko (1 m); Benny Creek, <named-content xmlns:xlink="http://www.w3.org/1999/xlink" content-type="dwc:verbatimCoordinates" xlink:type="simple"><named-content content-type="geo-json" specific-use="{&#34;type&#34;:&#34;Point&#34;,&#34;coordinates&#34;:[-109.457136,34.040878]}" id="NCID0E55CI" xlink:type="simple">34°02'27.16"N, 109°27'25.69"W</named-content></named-content>, elev. 8250' [2515 m], 21 VI 2017, Leg E. Rand (20 m); <bold>New Mexico</bold>: Catron County: Quemado, 8 mi. [12.9 km] S., 27 VI 1987, elev. 7200' [2195 m], Acc. #1117, P.M. Jump (1 m). <named-content xmlns:xlink="http://www.w3.org/1999/xlink" content-type="dwc:institutional_code" xlink:type="simple">CNC</named-content>, <abbrev xmlns:xlink="http://www.w3.org/1999/xlink" xlink:title="Dave Wikle Collection, San Marino, California, USA" id="ABBRID0EK6CI" xlink:type="simple">DLW</abbrev>, <abbrev xmlns:xlink="http://www.w3.org/1999/xlink" xlink:title="Evan Rand Collection, Phoenix, Arizona, USA" id="ABBRID0EO6CI" xlink:type="simple">ER</abbrev><abbrev xmlns:xlink="http://www.w3.org/1999/xlink" xlink:title="Lars Crabo Collection, Bellingham, Washington, USA" id="ABBRID0ES6CI" xlink:type="simple">LGC</abbrev>, <abbrev xmlns:xlink="http://www.w3.org/1999/xlink" xlink:title="Mike Raschko Collection, Wilsonville, Oregon, USA" id="ABBRID0EW6CI" xlink:type="simple">MLR</abbrev>.</p></tp:treatment-sec><tp:treatment-sec sec-type="Differential diagnosis" id="SECID0E16CI"><title>Differential diagnosis.</title><p><italic><tp:taxon-name><tp:taxon-name-part taxon-name-part-type="genus" reg="Hypotrix">Hypotrix</tp:taxon-name-part><tp:taxon-name-part taxon-name-part-type="species" reg="lactomellis">lactomellis</tp:taxon-name-part></tp:taxon-name></italic> sp. n. (Figs <xref ref-type="fig" rid="F11">41</xref>, <xref ref-type="fig" rid="F11">42</xref>) is a distinctive moth. No other species in the tribe <tp:taxon-name><tp:taxon-name-part taxon-name-part-type="tribe">Eriopygini</tp:taxon-name-part></tp:taxon-name> has a similar olive and pure white forewing. It is more likely be confused with a <italic><tp:taxon-name><tp:taxon-name-part taxon-name-part-type="genus" reg="Schinia">Schinia</tp:taxon-name-part></tp:taxon-name></italic> Hübner (<tp:taxon-name><tp:taxon-name-part taxon-name-part-type="subfamily">Heliothinae</tp:taxon-name-part></tp:taxon-name>), such as the silver and olive-gray species allied to <italic><tp:taxon-name><tp:taxon-name-part taxon-name-part-type="genus" reg="Schinia">Schinia</tp:taxon-name-part><tp:taxon-name-part taxon-name-part-type="species" reg="cumatilis">cumatilis</tp:taxon-name-part></tp:taxon-name></italic> (Grote), or a species of <tp:taxon-name><tp:taxon-name-part taxon-name-part-type="subfamily">Acontiinae</tp:taxon-name-part></tp:taxon-name>. The eye of <italic><tp:taxon-name><tp:taxon-name-part taxon-name-part-type="genus" reg="Hypotrix">Hypotrix</tp:taxon-name-part></tp:taxon-name></italic> is hairy, lacking hairs in these look-alikes.</p><fig id="F11" position="float" orientation="portrait"><label>Figures 41–43.</label><caption><p><italic><tp:taxon-name><tp:taxon-name-part taxon-name-part-type="genus" reg="Hypotrix">Hypotrix</tp:taxon-name-part></tp:taxon-name></italic> adults. <bold>41</bold><italic><tp:taxon-name><tp:taxon-name-part taxon-name-part-type="genus" reg="Hypotrix">H.</tp:taxon-name-part><tp:taxon-name-part taxon-name-part-type="species" reg="lactomellis">lactomellis</tp:taxon-name-part></tp:taxon-name></italic>, male, USA, Arizona, Apache County, Eagar, 11.1 km W, South Fork Road at Little Colorado River <bold>42</bold><italic><tp:taxon-name><tp:taxon-name-part taxon-name-part-type="genus" reg="Hypotrix">H.</tp:taxon-name-part><tp:taxon-name-part taxon-name-part-type="species" reg="lactomellis">lactomellis</tp:taxon-name-part></tp:taxon-name></italic>, female, USA, Arizona, Apache County, White Mountains, South Fork Road <bold>43</bold><italic><tp:taxon-name><tp:taxon-name-part taxon-name-part-type="genus" reg="Hypotrix">H.</tp:taxon-name-part><tp:taxon-name-part taxon-name-part-type="species" reg="hueco">hueco</tp:taxon-name-part></tp:taxon-name></italic>, male, USA, Arizona, Cochise County, Huachuca Mountains, Ash Canyon.</p></caption><graphic xmlns:xlink="http://www.w3.org/1999/xlink" xlink:href="zookeys-788-201-g011.jpg" position="float" orientation="portrait" xlink:type="simple" id="oo_233665.jpg"/></fig><p>Structurally, <italic><tp:taxon-name><tp:taxon-name-part taxon-name-part-type="genus" reg="Hypotrix">H.</tp:taxon-name-part><tp:taxon-name-part taxon-name-part-type="species" reg="lactomellis">lactomellis</tp:taxon-name-part></tp:taxon-name></italic> is most similar to <italic><tp:taxon-name><tp:taxon-name-part taxon-name-part-type="genus" reg="Hypotrix">Hypotrix</tp:taxon-name-part><tp:taxon-name-part taxon-name-part-type="species" reg="hueco">hueco</tp:taxon-name-part></tp:taxon-name></italic> (Figs <xref ref-type="fig" rid="F11">43</xref>, <xref ref-type="fig" rid="F12">45</xref>, <xref ref-type="fig" rid="F12">47</xref>). Despite the close relationship suggested by the genitalia, these moths could not be more un-alike in appearance. <italic><tp:taxon-name><tp:taxon-name-part taxon-name-part-type="genus" reg="Hypotrix">Hypotrix</tp:taxon-name-part><tp:taxon-name-part taxon-name-part-type="species" reg="hueco">hueco</tp:taxon-name-part></tp:taxon-name></italic> is mottled red brown like many moths from pine forest habitats.</p><p>The barcode of <italic><tp:taxon-name><tp:taxon-name-part taxon-name-part-type="genus" reg="Hypotrix">H.</tp:taxon-name-part><tp:taxon-name-part taxon-name-part-type="species" reg="lactomellis">lactomellis</tp:taxon-name-part></tp:taxon-name></italic> (<ext-link xmlns:xlink="http://www.w3.org/1999/xlink" xlink:type="simple" ext-link-type="uri" xlink:href="http://boldsystems.org/index.php/Public_BarcodeCluster?clusteruri=BOLD:ACO7143">BOLD:ACO7143</ext-link>) is most similar to that of <italic><tp:taxon-name><tp:taxon-name-part taxon-name-part-type="genus" reg="Hypotrix">H.</tp:taxon-name-part><tp:taxon-name-part taxon-name-part-type="species" reg="hueco">hueco</tp:taxon-name-part></tp:taxon-name></italic> (<ext-link xmlns:xlink="http://www.w3.org/1999/xlink" xlink:type="simple" ext-link-type="uri" xlink:href="http://boldsystems.org/index.php/Public_BarcodeCluster?clusteruri=BOLD:AAI8440">BOLD:AAI8440</ext-link>), differing by 4.5 %.</p><fig id="F12" position="float" orientation="portrait"><label>Figures 44–47.</label><caption><p><italic><tp:taxon-name><tp:taxon-name-part taxon-name-part-type="genus" reg="Hypotrix">Hypotrix</tp:taxon-name-part></tp:taxon-name></italic> genitalia <bold>44</bold><italic><tp:taxon-name><tp:taxon-name-part taxon-name-part-type="genus" reg="Hypotrix">H.</tp:taxon-name-part><tp:taxon-name-part taxon-name-part-type="species" reg="lactomellis">lactomellis</tp:taxon-name-part></tp:taxon-name></italic>, male, <bold>a</bold> valves <bold>b</bold> phallus with everted vesica <bold>45</bold><italic><tp:taxon-name><tp:taxon-name-part taxon-name-part-type="genus" reg="Hypotrix">H.</tp:taxon-name-part><tp:taxon-name-part taxon-name-part-type="species" reg="hueco">hueco</tp:taxon-name-part></tp:taxon-name></italic>, male, <bold>a</bold> phallus with everted vesica <bold>b</bold> valves <bold>46</bold><italic><tp:taxon-name><tp:taxon-name-part taxon-name-part-type="genus" reg="Hypotrix">H.</tp:taxon-name-part><tp:taxon-name-part taxon-name-part-type="species" reg="lactomellis">lactomellis</tp:taxon-name-part></tp:taxon-name></italic>, female <bold>47</bold><italic><tp:taxon-name><tp:taxon-name-part taxon-name-part-type="genus" reg="Hypotrix">H.</tp:taxon-name-part><tp:taxon-name-part taxon-name-part-type="species" reg="hueco">hueco</tp:taxon-name-part></tp:taxon-name></italic>, female.</p></caption><graphic xmlns:xlink="http://www.w3.org/1999/xlink" xlink:href="zookeys-788-201-g012.jpg" position="float" orientation="portrait" xlink:type="simple" id="oo_233666.jpg"/></fig></tp:treatment-sec><tp:treatment-sec sec-type="description" id="SECID0EXIDI"><title>Description.</title><p>Adults. Males and females similar in habitus. <italic>Head.</italic> Male antenna filiform, ventral surface densely setose; female antenna with fewer setae; dorsal scales off-white, light gray basally. Scape white. Eye normal size, interfacetal setae short, adjacent scales light gray, few hair-like black. Labial palpus scales white, gray, darkest distally, flat on sides, hair-like anteriorly. Haustellum normal. Frons rounded, scales off-white. Dorsal head scales hair-like, white. <italic>Thorax.</italic> Scales mixed hair-like and thin bifurcate; patagium olive off-white; tegula white, a few scales on central portion olive-tipped; central dorsum light olive; metathoracic tuft white, weak. <italic>Legs</italic>: Lateral tibiae lacking spines or other modifications. Tarsal segments except apical segment with 3 irregular rows of ventral spiniform setae. <italic>Wings</italic>: Forewing 12.0–13.0 mm (males), 12.5–13.0 mm (females), length 2.3 × width, apex pointed, outer margin nearly straight from apex to CuA2, then curved basad; dorsal scales mixed white, olive off-white, and olive; appearing uniform greenish olive patterned with white, transverse lines and spots contributing pattern borders but not discernable otherwise; three white areas: 1) Cell except fused olive orbicular and reniform stigmata, white extending to base as line on R; 2) Oblique even-width band from apex toward mid-posterior margin, ending at fold, white extending into postmedial area as lines on M2, M3, CuA1, CuA2; 3) Medial area posterior to fold, extending to base and into subterminal area on 1A+2A; claviform stigma absent; orbicular and reniform stigmas olive green, fused; orbicular stigma small, oval; reniform stigma elongate, weakly S-shaped, oblique, tilted and extended toward apex; fringe olive. Hindwing: Dorsum light tan gray, gradually darker gray to outer margin; veins and terminal line thin, gray; discal spot absent; fringe white, base light yellow. <italic>Abdomen.</italic> Scales mostly light tan flat or hairlike, weak white median tuft on dorsal segment A1. Male lacking <!--PageBreak-->coremata, pockets, brushes. <italic>Male genitalia</italic>: Uncus base cylindrical, apex flattened to blunt rhomboid tip, 1.67 × basal width, with slight dorsal median crest, distal half with long hair-like setae, shortest beneath tip. Juxta elongate shield shape, height 1.5 × width. Valve length 3.4 × basal width, tapered from base to apex, elongate triangular pointed cucullus demarcated by triangular notch in ventral valve margin, medial surface with <!--PageBreak--><!--PageBreak-->numerous hair-like setae, corona and spine absent; sacculus 0.6 × valve length, mesial surface flaplike, overlapping clasper base; clasper base long, sclerotized, lacking defined dorsal and ventral divisions, ampulla oriented distad and slightly ventral to valve axis from origin just past mid-valve, horn shaped, curved to overlap digitus base to end at cucullus base; digitus directed ventrad from origin posterior to proximal ampulla, semicircular, extending just ventral to valve. Phallus length 3.8 × width, tubular, bent 30° ventrad, apex expanded slightly, ventral apex with patch of ~ 10 variable-length short spikes, dorsal apex crenulated. Vesica ~ 2.5 × phallus length, widened slightly at base, then tubular, coiled counter-clockwise slightly over 720°. <italic>Female genitalia</italic>: Papilla analis base dorsoventrally asymmetrical, ventral aspect extending proximal to dorsolateral attachment of apophysis, lateral base bulging laterally, distal ⅔ of papilla tapered evenly to rounded point, ventral surface and entire apex with multiple similar-length hair-like setae. Segment A8 length 1 × width, glabrous. Posterior apophysis 1.75 × segment A8; anterior apophysis 0.7 × posterior apophysis. Ostium bursae lightly sclerotized, funnel-shaped, slightly wider than posterior ductus bursae. Ductus bursae straight, length 1.5 × segment A8, posterior ½ leathery, 2 × width of anterior ½, tapered from ostium bursae to mid-ductus, anterior ½ sclerotized, tubular. Corpus bursae anterior and ventral to ductus bursae, membranous, globose, length and width 1.2 × ductus bursae length; appendix bursae directed ventrad from ductus bursae origin, moderately sclerotized, smooth, coiled 360° clockwise, coil strongest at base, ductus seminalis at tip.</p></tp:treatment-sec><tp:treatment-sec sec-type="etymology" id="SECID0EQJDI"><title>Etymology.</title><p>The species name is from Latin lacteus, meaning of milk, and mellis, honey. Milk and honey are suggested by the colors of the moth.</p></tp:treatment-sec><tp:treatment-sec sec-type="distribution" id="SECID0EVJDI"><title>Distribution and ecology.</title><p><italic><tp:taxon-name><tp:taxon-name-part taxon-name-part-type="genus" reg="Hypotrix">Hypotrix</tp:taxon-name-part><tp:taxon-name-part taxon-name-part-type="species" reg="lactomellis">lactomellis</tp:taxon-name-part></tp:taxon-name></italic> (Fig. <xref ref-type="fig" rid="F13">49</xref>) occurs in central eastern Arizona and adjacent New Mexico in the United States, with the majority of examined specimens from Arizona near the Little Colorado River. A single specimen at the <named-content xmlns:xlink="http://www.w3.org/1999/xlink" content-type="dwc:institutional_code" xlink:type="simple">CNC</named-content> from the Sierra Madre Oriental in northeastern Mexico indicates that it is much more widespread than suggested by the United States records. It is a seldom-collected moth but can be common when encountered.</p><p>The flight period is late July. The early stages are unknown. Like other species in the genus, <italic><tp:taxon-name><tp:taxon-name-part taxon-name-part-type="genus" reg="Hypotrix">H.</tp:taxon-name-part><tp:taxon-name-part taxon-name-part-type="species" reg="lactomellis">lactomellis</tp:taxon-name-part></tp:taxon-name></italic> is nocturnal and comes to light.</p></tp:treatment-sec><tp:treatment-sec sec-type="discussion" id="SECID0E3KDI"><title>Discussion.</title><p>The bicolored olive and white habitus of this moth is unusual. Although <italic><tp:taxon-name><tp:taxon-name-part taxon-name-part-type="genus" reg="Hypotrix">Hypotrix</tp:taxon-name-part></tp:taxon-name></italic> is highly diverse in color and pattern, illustrated in <xref ref-type="bibr" rid="B9">Lafontaine et al. (2010)</xref>, this species is unlike any other in the genus. Although eye-catching in a museum specimen, the color and pattern might be cryptic against a plant with lacy silver green foliage, such as sage (<italic><tp:taxon-name><tp:taxon-name-part taxon-name-part-type="genus" reg="Artemisia">Artemisia</tp:taxon-name-part></tp:taxon-name></italic> spp., <tp:taxon-name><tp:taxon-name-part taxon-name-part-type="family">Asteraceae</tp:taxon-name-part></tp:taxon-name>).</p><fig id="F13" position="float" orientation="portrait"><label>Figures 48–49.</label><caption><p><bold>48</bold> Map of western North America showing distribution of examined material. <italic><tp:taxon-name><tp:taxon-name-part taxon-name-part-type="genus" reg="Dolocucullia">Dolocucullia</tp:taxon-name-part><tp:taxon-name-part taxon-name-part-type="species" reg="poolei">poolei</tp:taxon-name-part></tp:taxon-name></italic> (black), <italic><tp:taxon-name><tp:taxon-name-part taxon-name-part-type="genus" reg="Sympistis">Sympistis</tp:taxon-name-part><tp:taxon-name-part taxon-name-part-type="species" reg="ferrirena">ferrirena</tp:taxon-name-part></tp:taxon-name></italic> (red), <italic><tp:taxon-name><tp:taxon-name-part taxon-name-part-type="genus" reg="Aseptis">Aseptis</tp:taxon-name-part><tp:taxon-name-part taxon-name-part-type="species" reg="harpi">harpi</tp:taxon-name-part></tp:taxon-name></italic> (green) <bold>49</bold> Map of western North America showing distribution of examined material. <italic><tp:taxon-name><tp:taxon-name-part taxon-name-part-type="genus" reg="Plagiomimicus">Plagiomimicus</tp:taxon-name-part><tp:taxon-name-part taxon-name-part-type="species" reg="yakama">y.</tp:taxon-name-part><tp:taxon-name-part taxon-name-part-type="subspecies" reg="yakama">yakama</tp:taxon-name-part></tp:taxon-name></italic> (black dot), <italic><tp:taxon-name><tp:taxon-name-part taxon-name-part-type="genus" reg="Plagiomimicus">Plagiomimicus</tp:taxon-name-part><tp:taxon-name-part taxon-name-part-type="species" reg="yakama">yakama</tp:taxon-name-part><tp:taxon-name-part taxon-name-part-type="subspecies" reg="mojave">mojave</tp:taxon-name-part></tp:taxon-name></italic> (black circle), <italic><tp:taxon-name><tp:taxon-name-part taxon-name-part-type="genus" reg="Plagiomimicus">Plagiomimicus</tp:taxon-name-part><tp:taxon-name-part taxon-name-part-type="species" reg="incomitatus">incomitatus</tp:taxon-name-part></tp:taxon-name></italic> (green), <italic><tp:taxon-name><tp:taxon-name-part taxon-name-part-type="genus" reg="Hypotrix">Hypotrix</tp:taxon-name-part><tp:taxon-name-part taxon-name-part-type="species" reg="lactomellis">lactomellis</tp:taxon-name-part></tp:taxon-name></italic> (red).</p></caption><graphic xmlns:xlink="http://www.w3.org/1999/xlink" xlink:href="zookeys-788-201-g013.jpg" position="float" orientation="portrait" xlink:type="simple" id="oo_233667.jpg"/></fig></tp:treatment-sec><ref-list><ref id="B9"><mixed-citation xmlns:xlink="http://www.w3.org/1999/xlink" xlink:type="simple"><person-group><name name-style="western"><surname>Lafontaine</surname><given-names>JD</given-names></name><name name-style="western"><surname>Ferris</surname><given-names>CD</given-names></name><name name-style="western"><surname>Walsh</surname><given-names>JB</given-names></name></person-group> (<year>2010</year>) <article-title>A revision of the genus <italic><tp:taxon-name><tp:taxon-name-part taxon-name-part-type="genus">Hypotrix</tp:taxon-name-part></tp:taxon-name></italic> Guenée in North America with descriptions of four new species and a new genus (<tp:taxon-name><tp:taxon-name-part taxon-name-part-type="order">Lepidoptera</tp:taxon-name-part></tp:taxon-name>, <tp:taxon-name><tp:taxon-name-part taxon-name-part-type="family">Noctuidae</tp:taxon-name-part></tp:taxon-name>, <tp:taxon-name><tp:taxon-name-part taxon-name-part-type="subfamily">Noctuinae</tp:taxon-name-part></tp:taxon-name>, <tp:taxon-name><tp:taxon-name-part taxon-name-part-type="tribe">Eriopygini</tp:taxon-name-part></tp:taxon-name>).</article-title><source>Zookeys</source><volume>39</volume>: <fpage>225</fpage>–<lpage>253</lpage>. <ext-link xlink:type="simple" ext-link-type="doi" xlink:href="10.3897/zookeys.39.438">https://doi.org/10.3897/zookeys.39.438</ext-link></mixed-citation></ref></ref-list></tp:taxon-treatment>
